# Supplementary material for: 2-[({2-[(2-Hy­droxy-5-meth­oxy­benzyl­idene)amino]­eth­yl}imino)­meth­yl]-4-meth­oxy­phenol
Source: Acta Crystallogr Sect E Struct Rep Online. 2012 May 16;68(Pt 6):o1760. doi: 10.1107/S1600536812018405 (PMC3379345; doi:10.1107/S1600536812018405)
Supplement: Supplementary file 1 [file e-68-o1760-sup1.cif]

##############################################################################
#                                                                            #
# This CIF contains the data in a paper accepted for publication in          #
# Acta Crystallographica Section E. It conforms to the requirements of       #
# Notes for Authors for Acta Crystallographica Section E, and has been       #
# peer reviewed under the auspices of the IUCr Commission on Journals.       #
#                                                                            #
# Full details of the Crystallographic Information File format               #
# are given in the paper "The Crystallographic Information File (CIF):       #
# a New Standard Archive File for Crystallography" by S. R. Hall, F. H.      #
# Allen and I. D. Brown [Acta Cryst. (1991), A47, 655-685].                  #
#                                                                            #
# The current version of the core CIF dictionary is obtainable from          #
# ftp://ftp.iucr.org/pub/cif_core.dic.                                       #
#                                                                            #
# Software is freely available for graphical display of the structure(s)     #
# in this CIF. For information consult the CIF software page                 #
# http://www.iucr.org/resources/cif/software.                                #
#                                                                            #
# This file may be used for bona fide research purposes within the           #
# scientific community so long as proper attribution is given to the journal # 
# article from which it was obtained.                                        #
#                                                                            #
##############################################################################
data_global
_audit_creation_method     'WinGX routine CIF_UPDATE'
_audit_conform_dict_name     cif_core.dic
_audit_conform_dict_version     2.3
_journal_date_recd_electronic     2012-04-23
_journal_date_accepted     2012-04-24
_journal_name_full     'Acta Crystallographica, Section E'
_journal_year     2012
_journal_volume     68
_journal_issue      6
_journal_page_first     o1760
_journal_page_last     o1760
_journal_paper_category     QO
_journal_paper_doi     10.1107/S1600536812018405
_journal_coeditor_code     BQ2353
_publ_contact_author_name     'Sofiane, Bouacida'
_publ_contact_author_address
;
Unit\'e de recherche de CHimie de l'Environnement
et Mol\'eculaire Structurale,
CHEMS, Universit\'e Mentouri-Constantine
25000 Algeria
;
_publ_contact_author_email     bouacida_sofiane@yahoo.fr
_publ_contact_author_fax     '00 (213) 31 81 88 16'
_publ_contact_author_phone     '00 (213) 74 45 27 14'
_publ_section_title
;\
2-[({2-[(2-Hydroxy-5-methoxybenzylidene)amino]ethyl}imino)methyl]-4-\
methoxyphenol
;
loop_
    _publ_author_name
    _publ_author_address
    'Ourari, Ali'
;
Laboratoire d'Electrochimie,
d'Ing\'enierie Mol\'eculaire et de Catalyse Redox (LEIMCR),
Facult\'e des Sciences de l'Ing\'enieur
Universit\'e Farhat Abbas, S\'etif 19000
Algeria
;
    'Baameur, Lotfi'
;
Laboratoire d'Electrochimie,
d'Ing\'enierie Mol\'eculaire et de Catalyse Redox (LEIMCR),
Facult\'e des Sciences de l'Ing\'enieur
Universit\'e Farhat Abbas, S\'etif 19000
Algeria
;
    'Bouacida, Sofiane'
;
Unit\'e de Recherche de Chimie de l'Environnement et
Mol\'eculaire Structurale (CHEMS), Universit\'e Mentouri-Constantine
25000 Algeria
;
    'Ouari, Kamel'
;
Laboratoire d'Electrochimie,
d'Ing\'enierie Mol\'eculaire et de Catalyse Redox (LEIMCR),
Facult\'e des Sciences de l'Ing\'enieur
Universit\'e Farhat Abbas, S\'etif 19000
Algeria
;
data_I
_chemical_name_systematic
;
2-[({2-[(2-Hydroxy-5-methoxybenzylidene)amino]ethyl}imino)methyl]-
4-methoxyphenol
;
_chemical_formula_moiety     'C18 H20 N2 O4'
_chemical_formula_sum     'C18 H20 N2 O4'
_chemical_formula_iupac     'C18 H20 N2 O4'
_chemical_formula_weight     328.36
_symmetry_cell_setting     monoclinic
_symmetry_space_group_name_H-M     'P 21/c'
_symmetry_space_group_name_Hall     '-P 2ybc'
loop_
    _symmetry_equiv_pos_as_xyz
    'x, y, z'
    '-x, y+1/2, -z+1/2'
    '-x, -y, -z'
    'x, -y-1/2, z-1/2'
_cell_length_a     15.0040(12)
_cell_length_b     5.9722(3)
_cell_length_c     9.3128(8)
_cell_angle_alpha     90
_cell_angle_beta     92.001(3)
_cell_angle_gamma     90
_cell_volume     833.98(11)
_cell_formula_units_Z     2
_cell_measurement_reflns_used     1761
_cell_measurement_theta_min     0.998
_cell_measurement_theta_max     26.373
_cell_measurement_temperature     295(2)
_exptl_crystal_description     prism
_exptl_crystal_colour     Colorless
_exptl_crystal_size_max     0.50
_exptl_crystal_size_mid     0.23
_exptl_crystal_size_min     0.19
_exptl_crystal_density_diffrn     1.308
_exptl_crystal_density_method     'not measured'
_exptl_crystal_F_000     348
_exptl_absorpt_coefficient_mu     0.093
_exptl_absorpt_correction_type     none
_exptl_special_details
;
;
_diffrn_ambient_temperature     295(2)
_diffrn_radiation_type     MoK\a
_diffrn_radiation_wavelength     0.71073
_diffrn_radiation_monochromator     graphite
_diffrn_measurement_device_type     'Nonius KappaCCD'
_diffrn_measurement_device     '95mm CCD camera on \k-goniostat'
_diffrn_measurement_method     'CCD rotation images, thick slices'
_diffrn_detector_area_resol_mean     9
_diffrn_reflns_number     3001
_diffrn_reflns_av_R_equivalents     0.0208
_diffrn_reflns_theta_min     2.72
_diffrn_reflns_theta_max     26.36
_diffrn_reflns_theta_full     25
_diffrn_measured_fraction_theta_max     0.978
_diffrn_measured_fraction_theta_full     0.984
_diffrn_reflns_limit_h_min     -18
_diffrn_reflns_limit_h_max     18
_diffrn_reflns_limit_k_min     -6
_diffrn_reflns_limit_k_max     7
_diffrn_reflns_limit_l_min     -11
_diffrn_reflns_limit_l_max     11
_refine_special_details
;
Refinement of <i>F</i>^2^ against ALL reflections. The weighted <i>R</i>-factor
<i>wR</i> and goodness of fit <i>S</i> are based on <i>F</i>^2^, conventional
<i>R</i>-factors <i>R</i> are based on <i>F</i>, with <i>F</i> set to zero for
negative <i>F</i>^2^. The threshold expression of <i>F</i>^2^ >
\s(<i>F</i>^2^) is used only for calculating <i>R</i>-factors(gt) <i>etc</i>.
and is not relevant to the choice of reflections for refinement.
<i>R</i>-factors based on <i>F</i>^2^ are statistically about twice as large
as those based on <i>F</i>, and <i>R</i>- factors based on ALL data will be
even larger.
;
_reflns_number_total     1664
_reflns_number_gt     1097
_reflns_threshold_expression     I>2sigma(I)
_refine_ls_structure_factor_coef     Fsqd
_refine_ls_matrix_type     full
_refine_ls_R_factor_all     0.0811
_refine_ls_R_factor_gt     0.0541
_refine_ls_wR_factor_gt     0.1438
_refine_ls_wR_factor_ref     0.1666
_refine_ls_goodness_of_fit_ref     1.051
_refine_ls_restrained_S_all     1.051
_refine_ls_number_reflns     1664
_refine_ls_number_parameters     111
_refine_ls_number_restraints     0
_refine_ls_hydrogen_treatment     constr
_refine_ls_weighting_scheme     calc
_refine_ls_weighting_details
         'calc w=1/[\s^2^(Fo^2^)+(0.1010P)^2^+0.0006P] where P=(Fo^2^+2Fc^2^)/3'
_atom_sites_solution_hydrogens     geom
_atom_sites_solution_primary     direct
_atom_sites_solution_secondary     difmap
_refine_ls_shift/su_max     0
_refine_ls_shift/su_mean     0
_refine_diff_density_max     0.23
_refine_diff_density_min     -0.164
_refine_ls_extinction_method     'SHELXL97 (Sheldrick, 2008)'
_refine_ls_extinction_coef     0.08(2)
_refine_ls_extinction_expression
                                    Fc^*^=kFc[1+0.001xFc^2^\l^3^/sin(2\q)]^-1/4^
loop_
    _atom_type_symbol
    _atom_type_description
    _atom_type_scat_dispersion_real
    _atom_type_scat_dispersion_imag
    _atom_type_scat_source
    C C 0.0033 0.0016 'International Tables Vol C Tables 4.2.6.8 and 6.1.1.4'
    H H 0 0 'International Tables Vol C Tables 4.2.6.8 and 6.1.1.4'
    N N 0.0061 0.0033 'International Tables Vol C Tables 4.2.6.8 and 6.1.1.4'
    O O 0.0106 0.006 'International Tables Vol C Tables 4.2.6.8 and 6.1.1.4'
_computing_data_collection     'COLLECT (Nonius, 1998)'
_computing_cell_refinement     'SCALEPACK (Otwinowski & Minor, 1997)'
_computing_data_reduction     'DENZO and SCALEPACK (Otwinowski & Minor 1997)'
_computing_structure_solution     'SIR2002 (Burla <i>et al.</i>, 2005)'
_computing_structure_refinement     'SHELXL97 (Sheldrick, 2008)'
_computing_molecular_graphics
 'ORTEP-3 for Windows (Farrugia, 1997) and DIAMOND (Brandenburg & Berndt, 2001)'
_computing_publication_material     'WinGX (Farrugia, 1999)'
loop_
    _atom_site_type_symbol
    _atom_site_label
    _atom_site_fract_x
    _atom_site_fract_y
    _atom_site_fract_z
    _atom_site_U_iso_or_equiv
    _atom_site_adp_type
    _atom_site_calc_flag
    _atom_site_refinement_flags
    _atom_site_occupancy
    _atom_site_symmetry_multiplicity
    _atom_site_disorder_assembly
    _atom_site_disorder_group
    C C1 0.00544(12) 0.5332(3) 0.42227(18) 0.0554(5) Uani d . 1 1 . .
    H H1A 0.0237 0.404 0.3674 0.066 Uiso calc R 1 1 . .
    H H1B -0.0511 0.586 0.3816 0.066 Uiso calc R 1 1 . .
    C C3 0.13689(11) 0.6835(3) 0.32973(18) 0.0500(5) Uani d . 1 1 . .
    H H3 0.1399 0.5537 0.2749 0.06 Uiso calc R 1 1 . .
    C C4 0.20642(11) 0.8520(3) 0.31789(17) 0.0488(5) Uani d . 1 1 . .
    C C5 0.20521(13) 1.0483(3) 0.40154(19) 0.0545(5) Uani d . 1 1 . .
    C C6 0.27360(14) 1.2037(3) 0.3894(2) 0.0620(5) Uani d . 1 1 . .
    H H6 0.2731 1.3341 0.4439 0.074 Uiso calc R 1 1 . .
    C C7 0.34154(14) 1.1672(3) 0.2983(2) 0.0623(5) Uani d . 1 1 . .
    H H7 0.3863 1.2739 0.2909 0.075 Uiso calc R 1 1 . .
    C C8 0.34469(12) 0.9719(3) 0.21605(18) 0.0542(5) Uani d . 1 1 . .
    C C9 0.27715(11) 0.8166(3) 0.22553(18) 0.0515(5) Uani d . 1 1 . .
    H H9 0.2784 0.687 0.1702 0.062 Uiso calc R 1 1 . .
    C C10 0.42592(14) 0.7497(3) 0.0532(3) 0.0764(7) Uani d . 1 1 . .
    H H10A 0.4313 0.6263 0.119 0.115 Uiso calc R 1 1 . .
    H H10B 0.4781 0.7572 -0.0033 0.115 Uiso calc R 1 1 . .
    H H10C 0.3742 0.7287 -0.0089 0.115 Uiso calc R 1 1 . .
    N N2 0.07208(9) 0.7091(2) 0.41315(16) 0.0544(5) Uani d . 1 1 . .
    O O5 0.13958(10) 1.0889(2) 0.49361(15) 0.0712(5) Uani d . 1 1 . .
    H H5 0.1037 0.9853 0.4903 0.107 Uiso calc R 1 1 . .
    O O8 0.41724(10) 0.9514(2) 0.13122(15) 0.0727(5) Uani d . 1 1 . .
loop_
    _atom_site_aniso_label
    _atom_site_aniso_U_11
    _atom_site_aniso_U_22
    _atom_site_aniso_U_33
    _atom_site_aniso_U_12
    _atom_site_aniso_U_13
    _atom_site_aniso_U_23
    C1 0.0480(10) 0.0591(10) 0.0594(11) -0.0045(7) 0.0065(8) -0.0027(8)
    C3 0.0467(10) 0.0539(9) 0.0494(10) 0.0010(7) 0.0029(8) -0.0004(7)
    C4 0.0494(10) 0.0483(9) 0.0486(10) 0.0007(7) 0.0001(8) 0.0034(6)
    C5 0.0598(12) 0.0495(10) 0.0541(10) 0.0057(8) 0.0025(9) 0.0020(7)
    C6 0.0718(13) 0.0466(9) 0.0672(12) -0.0003(8) -0.0038(10) -0.0033(8)
    C7 0.0652(12) 0.0518(10) 0.0696(12) -0.0104(8) -0.0025(10) 0.0063(9)
    C8 0.0517(11) 0.0589(10) 0.0521(10) -0.0062(7) 0.0040(8) 0.0086(7)
    C9 0.0546(11) 0.0514(9) 0.0488(10) -0.0030(7) 0.0044(9) -0.0013(7)
    C10 0.0628(13) 0.0883(14) 0.0793(15) -0.0105(10) 0.0209(11) -0.0118(11)
    N2 0.0486(9) 0.0571(9) 0.0578(9) -0.0012(6) 0.0068(7) -0.0004(6)
    O5 0.0726(10) 0.0631(8) 0.0789(10) 0.0062(6) 0.0182(8) -0.0140(6)
    O8 0.0643(9) 0.0764(9) 0.0786(10) -0.0194(7) 0.0215(7) -0.0033(7)
_geom_special_details
;
All e.s.d.'s (except the e.s.d. in the dihedral angle between two l.s. planes)
are estimated using the full covariance matrix. The cell e.s.d.'s are taken
into account individually in the estimation of e.s.d.'s in distances, angles
and torsion angles; correlations between e.s.d.'s in cell parameters are only
used when they are defined by crystal symmetry. An approximate (isotropic)
treatment of cell e.s.d.'s is used for estimating e.s.d.'s involving l.s.
planes.
;
loop_
    _geom_bond_atom_site_label_1
    _geom_bond_atom_site_label_2
    _geom_bond_site_symmetry_2
    _geom_bond_distance
    _geom_bond_publ_flag
    C1 N2 . 1.455(2) ?
    C1 C1 3_566 1.515(3) ?
    C1 H1A . 0.97 ?
    C1 H1B . 0.97 ?
    C3 N2 . 1.275(2) ?
    C3 C4 . 1.456(2) ?
    C3 H3 . 0.93 ?
    C4 C9 . 1.405(2) ?
    C4 C5 . 1.408(2) ?
    C5 O5 . 1.350(2) ?
    C5 C6 . 1.391(3) ?
    C6 C7 . 1.366(3) ?
    C6 H6 . 0.93 ?
    C7 C8 . 1.397(2) ?
    C7 H7 . 0.93 ?
    C8 O8 . 1.373(2) ?
    C8 C9 . 1.379(2) ?
    C9 H9 . 0.93 ?
    C10 O8 . 1.415(2) ?
    C10 H10A . 0.96 ?
    C10 H10B . 0.96 ?
    C10 H10C . 0.96 ?
    O5 H5 . 0.82 ?
loop_
    _geom_angle_atom_site_label_1
    _geom_angle_atom_site_label_2
    _geom_angle_atom_site_label_3
    _geom_angle_site_symmetry_1
    _geom_angle_site_symmetry_3
    _geom_angle
    _geom_angle_publ_flag
    N2 C1 C1 . 3_566 109.99(18) ?
    N2 C1 H1A . . 109.7 ?
    C1 C1 H1A 3_566 . 109.7 ?
    N2 C1 H1B . . 109.7 ?
    C1 C1 H1B 3_566 . 109.7 ?
    H1A C1 H1B . . 108.2 ?
    N2 C3 C4 . . 121.80(15) ?
    N2 C3 H3 . . 119.1 ?
    C4 C3 H3 . . 119.1 ?
    C9 C4 C5 . . 119.26(16) ?
    C9 C4 C3 . . 120.03(15) ?
    C5 C4 C3 . . 120.68(16) ?
    O5 C5 C6 . . 119.26(16) ?
    O5 C5 C4 . . 121.64(16) ?
    C6 C5 C4 . . 119.10(17) ?
    C7 C6 C5 . . 120.86(16) ?
    C7 C6 H6 . . 119.6 ?
    C5 C6 H6 . . 119.6 ?
    C6 C7 C8 . . 120.91(16) ?
    C6 C7 H7 . . 119.5 ?
    C8 C7 H7 . . 119.5 ?
    O8 C8 C9 . . 125.19(16) ?
    O8 C8 C7 . . 115.64(15) ?
    C9 C8 C7 . . 119.18(17) ?
    C8 C9 C4 . . 120.69(16) ?
    C8 C9 H9 . . 119.7 ?
    C4 C9 H9 . . 119.7 ?
    O8 C10 H10A . . 109.5 ?
    O8 C10 H10B . . 109.5 ?
    H10A C10 H10B . . 109.5 ?
    O8 C10 H10C . . 109.5 ?
    H10A C10 H10C . . 109.5 ?
    H10B C10 H10C . . 109.5 ?
    C3 N2 C1 . . 119.31(15) ?
    C5 O5 H5 . . 109.5 ?
    C8 O8 C10 . . 117.41(14) ?
loop_
    _geom_torsion_atom_site_label_1
    _geom_torsion_atom_site_label_2
    _geom_torsion_atom_site_label_3
    _geom_torsion_atom_site_label_4
    _geom_torsion_site_symmetry_1
    _geom_torsion_site_symmetry_2
    _geom_torsion_site_symmetry_3
    _geom_torsion_site_symmetry_4
    _geom_torsion
    _geom_torsion_publ_flag
    N2 C3 C4 C9 . . . . 179.47(16) ?
    N2 C3 C4 C5 . . . . 1.4(3) ?
    C9 C4 C5 O5 . . . . -178.94(15) ?
    C3 C4 C5 O5 . . . . -0.9(3) ?
    C9 C4 C5 C6 . . . . 0.8(2) ?
    C3 C4 C5 C6 . . . . 178.82(15) ?
    O5 C5 C6 C7 . . . . 179.38(17) ?
    C4 C5 C6 C7 . . . . -0.3(3) ?
    C5 C6 C7 C8 . . . . -0.7(3) ?
    C6 C7 C8 O8 . . . . -178.45(17) ?
    C6 C7 C8 C9 . . . . 1.2(3) ?
    O8 C8 C9 C4 . . . . 178.87(17) ?
    C7 C8 C9 C4 . . . . -0.8(3) ?
    C5 C4 C9 C8 . . . . -0.2(2) ?
    C3 C4 C9 C8 . . . . -178.27(15) ?
    C4 C3 N2 C1 . . . . -178.95(15) ?
    C1 C1 N2 C3 3_566 . . . 127.0(2) ?
    C9 C8 O8 C10 . . . . -3.6(3) ?
    C7 C8 O8 C10 . . . . 176.06(17) ?
loop_
    _geom_hbond_atom_site_label_D
    _geom_hbond_atom_site_label_H
    _geom_hbond_atom_site_label_A
    _geom_hbond_site_symmetry_A
    _geom_hbond_distance_DH
    _geom_hbond_distance_HA
    _geom_hbond_distance_DA
    _geom_hbond_angle_DHA
    _geom_hbond_publ_flag
    O5 H5 N2 . 0.8200 1.8500 2.5844(18) 148 yes
    C10 H10C Cg 4_564 0.96 2.64 3.521(2) 152 yes
_iucr_refine_instructions_details
;
TITL import in P 21/c
CELL  0.71073  15.0040   5.9722   9.3128   90.000   92.001   90.000
ZERR     2.00   0.0012   0.0003   0.0008    0.000    0.003    0.000
LATT   1
SYMM  - X, 1/2 + Y, 1/2 - Z
SFAC  C    H    N    O
UNIT  36   40   4    8
MERG   2
OMIT     1   0   0
OMIT     0   0   2
FMAP   2
PLAN   25
ACTA    50.00
BOND   $H
CONF
L.S.   4
WGHT    0.101000    0.000600
EXTI    0.079634
FVAR       0.99531
C1    1    0.005439    0.533208    0.422270    11.00000    0.04799    0.05907 =
         0.05945   -0.00267    0.00652   -0.00455
AFIX  23
H1A   2    0.023683    0.404000    0.367439    11.00000   -1.20000
H1B   2   -0.051129    0.585962    0.381558    11.00000   -1.20000
AFIX   0
C3    1    0.136895    0.683522    0.329730    11.00000    0.04672    0.05391 =
         0.04936   -0.00043    0.00287    0.00099
AFIX  43
H3    2    0.139860    0.553718    0.274938    11.00000   -1.20000
AFIX   0
C4    1    0.206422    0.852030    0.317887    11.00000    0.04938    0.04826 =
         0.04857    0.00342    0.00009    0.00071
C5    1    0.205209    1.048327    0.401538    11.00000    0.05978    0.04949 =
         0.05412    0.00198    0.00252    0.00565
C6    1    0.273605    1.203673    0.389355    11.00000    0.07179    0.04664 =
         0.06719   -0.00331   -0.00381   -0.00028
AFIX  43
H6    2    0.273076    1.334060    0.443917    11.00000   -1.20000
AFIX   0
C7    1    0.341543    1.167198    0.298283    11.00000    0.06524    0.05181 =
         0.06961    0.00630   -0.00251   -0.01042
AFIX  43
H7    2    0.386314    1.273856    0.290921    11.00000   -1.20000
AFIX   0
C8    1    0.344694    0.971876    0.216051    11.00000    0.05168    0.05886 =
         0.05214    0.00862    0.00399   -0.00625
C9    1    0.277151    0.816584    0.225528    11.00000    0.05461    0.05136 =
         0.04878   -0.00130    0.00440   -0.00302
AFIX  43
H9    2    0.278418    0.687039    0.170220    11.00000   -1.20000
AFIX   0
C10   1    0.425917    0.749659    0.053246    11.00000    0.06275    0.08831 =
         0.07931   -0.01176    0.02087   -0.01052
AFIX 137
H10A  2    0.431342    0.626262    0.119033    11.00000   -1.50000
H10B  2    0.478113    0.757154   -0.003315    11.00000   -1.50000
H10C  2    0.374182    0.728705   -0.008883    11.00000   -1.50000
AFIX   0
N2    3    0.072081    0.709086    0.413152    11.00000    0.04857    0.05713 =
         0.05784   -0.00043    0.00677   -0.00122
O5    4    0.139581    1.088859    0.493611    11.00000    0.07258    0.06311 =
         0.07887   -0.01399    0.01823    0.00618
AFIX  83
H5    2    0.103698    0.985270    0.490296    11.00000   -1.50000
AFIX   0
O8    4    0.417239    0.951372    0.131218    11.00000    0.06429    0.07641 =
         0.07858   -0.00326    0.02149   -0.01935
HKLF    4
REM  import in P 21/c
REM R1 =  0.0541 for   1097 Fo > 4sig(Fo)  and  0.0811 for all   1664 data
REM    112 parameters refined using      0 restraints
END
WGHT      0.1010      0.0012
REM Highest difference peak  0.230,  deepest hole -0.164,  1-sigma level  0.041
Q1    1   0.0013  0.8524  0.4216  11.00000  0.05    0.16
Q2    1  -0.0736  0.5570  0.5058  11.00000  0.05    0.15
Q3    1   0.0687  0.9006  0.4857  11.00000  0.05    0.14
Q4    1   0.4175  1.3146  0.2958  11.00000  0.05    0.13
Q5    1   0.3170  1.1954  0.5523  11.00000  0.05    0.13
Q6    1   0.4832  0.7919 -0.0312  11.00000  0.05    0.12
Q7    1   0.1368  1.3306  0.4864  11.00000  0.05    0.12
Q8    1   0.2034  1.0515  0.6438  11.00000  0.05    0.12
Q9    1   0.4857  0.9342  0.0405  11.00000  0.05    0.12
Q10   1   0.4419  0.9453  0.2952  11.00000  0.05    0.12
Q11   1   0.4163  1.1716  0.0514  11.00000  0.05    0.12
Q12   1   0.4804  1.2925  0.2084  11.00000  0.05    0.12
Q13   1   0.0642  1.1801  0.4900  11.00000  0.05    0.11
Q14   1   0.3812  1.1898  0.4734  11.00000  0.05    0.11
Q15   1   0.1404  0.5199  0.2228  11.00000  0.05    0.11
Q16   1   0.3423  0.7899  0.1408  11.00000  0.05    0.11
Q17   1   0.0046  1.0347  0.4086  11.00000  0.05    0.10
Q18   1   0.2961  0.6090  0.1891  11.00000  0.05    0.10
Q19   1   0.4911  1.0618  0.1441  11.00000  0.05    0.10
Q20   1   0.1338  1.2599  0.5772  11.00000  0.05    0.10
Q21   1   0.1260  0.5764  0.4853  11.00000  0.05    0.09
Q22   1   0.4775  0.6461  0.1540  11.00000  0.05    0.09
Q23   1   0.2005  1.3905  0.4161  11.00000  0.05    0.09
Q24   1   0.1614  0.4679  0.3083  11.00000  0.05    0.09
Q25   1   0.0770  0.3212  0.2440  11.00000  0.05    0.09
;
