# Supplementary material for: 2-[({2-[(2-Hy­droxy-5-meth­oxy­benzyl­idene)amino]­eth­yl}imino)­meth­yl]-4-meth­oxy­phenol
Source: Acta Crystallogr Sect E Struct Rep Online. 2012 May 16;68(Pt 6):o1760. doi: 10.1107/S1600536812018405 (PMC3379345; doi:10.1107/S1600536812018405)
Supplement: Supplementary file 2 [file e-68-o1760-Isup2.hkl]

#
# h,k,l, Fc-squared, Fo-squared, sigma(Fo-squared) and status flag
#
data_I
_shelx_title ' import in P 21/a'
_shelx_refln_list_code          4
_shelx_F_calc_maximum       66.15
_exptl_crystal_F_000       348.00
_reflns_d_resolution_high  0.8004
 
loop_
 _symmetry_equiv_pos_as_xyz
 'x, y, z'
 '-x, y+1/2, -z+1/2'
 '-x, -y, -z'
 'x, -y-1/2, z-1/2'
 
_cell_length_a    15.0040
_cell_length_b     5.9722
_cell_length_c     9.3128
_cell_angle_alpha  90.000
_cell_angle_beta   92.001
_cell_angle_gamma  90.000
 
_shelx_F_squared_multiplier     1.000
 
loop_
 _refln_index_h
 _refln_index_k
 _refln_index_l
 _refln_F_squared_calc
 _refln_F_squared_meas
 _refln_F_squared_sigma
 _refln_observed_status
   2   0   0     1033.70      941.79     30.41 o
   3   0   0      135.99      111.53      2.86 o
   4   0   0      696.82      601.38     14.43 o
   5   0   0      346.70      317.08      8.35 o
   6   0   0       75.86       71.95      2.43 o
   7   0   0      907.60      846.20     20.55 o
   8   0   0        3.74        4.14      1.01 o
   9   0   0       87.79       89.40      3.24 o
  10   0   0        3.14        2.22      0.81 o
  11   0   0        8.35        5.76      1.21 o
  12   0   0       23.27       25.76      2.02 o
  13   0   0      130.98      154.73      6.18 o
  14   0   0      620.73      773.47     24.47 o
  15   0   0      279.81      355.22     13.30 o
  16   0   0       11.01        8.99      1.92 o
  17   0   0        1.69        3.13      1.62 o
  18   0   0        1.55        2.62      2.22 o
   1   1   0      617.53      531.73     10.03 o
   2   1   0      167.92      160.23      3.01 o
   3   1   0     1709.53     1564.42     25.29 o
   4   1   0      383.65      336.31      6.03 o
   5   1   0     1017.39     1003.09     16.66 o
   6   1   0        1.28        1.05      0.39 o
   7   1   0       24.01       22.20      0.86 o
   8   1   0        8.90        6.97      0.68 o
   9   1   0      327.81      343.29      6.62 o
  10   1   0        0.44        0.61      0.76 o
  11   1   0       13.62       12.20      1.03 o
  12   1   0        3.40        2.75      0.75 o
  13   1   0       49.90       55.94      2.22 o
  14   1   0        1.80        1.99      0.92 o
  15   1   0       21.58       18.92      1.62 o
  16   1   0        2.09        2.49      1.18 o
  17   1   0       24.64       25.23      2.07 o
  18   1   0        0.01        1.77      1.42 o
   0   2   0      105.53      100.67      3.86 o
   1   2   0       61.19       37.58      0.94 o
   2   2   0      286.57      240.09      4.28 o
   3   2   0        0.24        0.40      0.21 o
   4   2   0       62.04       65.00      1.47 o
   5   2   0     1247.30     1313.14     21.78 o
   6   2   0      613.78      694.21     12.06 o
   7   2   0        0.02       -0.40      0.43 o
   8   2   0       64.34       62.65      1.68 o
   9   2   0      307.34      344.54      6.90 o
  10   2   0       57.97       67.35      2.14 o
  11   2   0       18.38       17.53      1.11 o
  12   2   0       11.74       10.13      0.96 o
  13   2   0        0.04       -0.53      0.92 o
  14   2   0        5.56        5.76      1.03 o
  15   2   0        0.00        0.30      0.86 o
  16   2   0        0.34        0.30      1.41 o
  17   2   0        9.62        6.68      1.36 o
  18   2   0        0.02        0.37      1.33 o
   1   3   0      129.54      113.85      2.44 o
   2   3   0      950.15      965.84     18.25 o
   3   3   0      119.16      114.92      2.40 o
   4   3   0        1.52        0.61      0.29 o
   5   3   0       13.76       14.16      0.64 o
   6   3   0       17.28       18.65      0.82 o
   7   3   0        1.95        3.28      0.56 o
   8   3   0        0.29       -0.15      0.53 o
   9   3   0        4.13        3.85      0.81 o
  10   3   0        0.19       -0.71      0.71 o
  11   3   0        0.73        2.51      0.82 o
  12   3   0       38.56       35.16      2.53 o
  13   3   0       38.34       39.16      1.89 o
  14   3   0        0.19        0.32      0.82 o
  15   3   0        0.15       -1.01      1.01 o
  16   3   0        6.21        5.20      1.28 o
  17   3   0        5.34        4.41      1.32 o
   1   4   0       25.93       23.94      0.61 o
   2   4   0      100.95      105.91      2.43 o
   3   4   0      138.12      127.21      2.99 o
   4   4   0        3.88        2.81      0.56 o
   5   4   0        7.57        8.34      0.61 o
   6   4   0       35.71       34.10      1.14 o
   7   4   0        4.38        5.14      0.60 o
   8   4   0        5.85        5.39      0.60 o
   9   4   0        0.05        0.56      0.53 o
  10   4   0        7.20        8.58      0.89 o
  11   4   0        6.71       12.49      2.07 o
  12   4   0       38.41       43.53      1.89 o
  13   4   0        0.15        0.41      0.90 o
  14   4   0        0.70       -0.97      0.97 o
  15   4   0        0.56        0.38      1.32 o
   2   5   0      236.56      245.31      5.89 o
   3   5   0      171.78      182.36      3.85 o
   4   5   0       30.52       33.30      0.96 o
   5   5   0        0.74        0.85      0.45 o
   6   5   0        0.20        0.31      0.32 o
   7   5   0        0.36        0.36      0.41 o
   8   5   0        0.58        0.75      0.46 o
   9   5   0        0.21        0.00      0.61 o
  10   5   0        3.82        2.89      0.78 o
  11   5   0       70.23       83.14      6.47 o
  12   5   0        3.76        2.71      0.82 o
  13   5   0       22.62       22.64      1.64 o
   4   6   0        2.31        2.02      0.20 o
   5   6   0        2.47        1.62      0.71 o
   6   6   0       10.09       11.47      1.36 o
   7   6   0        5.60        6.05      0.76 o
   8   6   0        1.25        1.41      0.44 o
   9   6   0        0.34       -0.48      0.48 o
  10   6   0        0.03        0.40      0.63 o
  11   6   0        3.29        1.31      1.26 o
 -18   1   1        0.13       -1.72      1.72 o
 -17   1   1        2.21        2.68      1.24 o
 -16   1   1        0.59       -0.11      1.06 o
 -15   1   1       24.35       26.02      1.79 o
 -14   1   1       67.12       75.06      2.71 o
 -13   1   1        0.26       -0.68      1.01 o
 -12   1   1      379.47      433.42      9.32 o
 -11   1   1        0.38        0.58      0.80 o
 -10   1   1      105.82      113.59      2.76 o
  -9   1   1       83.88       95.21      2.36 o
  -8   1   1      100.97      110.30      2.99 o
  -7   1   1      186.82      209.58      4.10 o
  -6   1   1       52.93       62.21      1.54 o
  -5   1   1      152.70      143.93      2.80 o
  -4   1   1       30.72       29.94      0.86 o
  -3   1   1     1611.12     1525.86     24.53 o
  -2   1   1       62.69       57.49      1.22 o
  -1   1   1     1935.30     1786.93     40.11 o
   0   1   1        2.17        2.34      0.18 o
   3   1   1     2659.98     2470.03     56.93 o
   4   1   1      420.62      385.83      6.95 o
   5   1   1      214.34      191.53      3.68 o
   6   1   1      552.97      572.77      9.83 o
   7   1   1       37.01       40.61      1.25 o
   8   1   1       85.68      100.78      2.40 o
   9   1   1       98.01      103.80      2.61 o
  10   1   1        0.01       -0.24      0.61 o
  11   1   1       43.26       40.76      1.68 o
  12   1   1       21.54       20.94      2.83 o
  13   1   1        9.18       10.14      2.07 o
  14   1   1       75.87       88.56      3.10 o
  15   1   1       30.70       36.19      2.03 o
  16   1   1        3.13        1.51      1.16 o
  17   1   1       55.79       63.93      3.14 o
  18   1   1        2.05       -0.04      1.62 o
 -18   2   1        0.25       -1.31      1.31 o
 -17   2   1        6.04        4.02      1.31 o
 -16   2   1       21.25       18.59      1.71 o
 -15   2   1       37.92       38.14      2.14 o
 -14   2   1        9.65       10.17      1.14 o
 -13   2   1        0.28       -0.10      1.21 o
 -12   2   1        1.37        2.93      0.86 o
 -11   2   1       51.08       54.14      1.86 o
 -10   2   1       14.76       16.91      1.16 o
  -9   2   1       41.85       44.87      2.93 o
  -8   2   1      203.03      205.97      4.25 o
  -7   2   1       22.77       19.96      0.85 o
  -6   2   1        2.38        3.33      0.43 o
  -5   2   1      549.61      606.77     10.37 o
  -4   2   1      270.05      273.48      4.95 o
  -3   2   1      390.95      385.85      6.62 o
  -2   2   1      547.51      515.84      8.78 o
  -1   2   1     2292.15     2152.68     48.07 o
   0   2   1       25.43       21.03      1.21 o
   1   2   1      302.47      295.70      7.36 o
   2   2   1       88.19       66.44      1.43 o
   3   2   1      188.64      174.64      3.35 o
   4   2   1      116.74      119.45      2.36 o
   5   2   1        7.04        8.03      0.53 o
   6   2   1      528.82      571.04      9.86 o
   7   2   1       10.48       10.34      0.71 o
   8   2   1        2.19        1.66      0.91 o
   9   2   1        5.18        5.26      0.64 o
  10   2   1      107.60      126.26      3.22 o
  11   2   1        8.18        7.84      1.77 o
  12   2   1       22.99       22.26      2.32 o
  13   2   1       48.42       50.64      4.60 o
  14   2   1        7.59        7.14      1.11 o
  15   2   1        3.59        3.01      1.06 o
  16   2   1        0.29       -0.01      1.06 o
  17   2   1        1.46        2.68      1.25 o
 -17   3   1       15.51       19.13      2.12 o
 -16   3   1        5.39        3.60      1.31 o
 -15   3   1        0.36        0.29      1.01 o
 -14   3   1        0.11       -0.73      1.72 o
 -13   3   1        1.74        0.17      0.90 o
 -12   3   1        7.91        6.92      0.86 o
 -11   3   1        7.41        3.72      1.97 o
 -10   3   1       53.80       54.51      2.63 o
  -9   3   1       14.74       15.28      0.96 o
  -8   3   1       20.89       23.46      1.03 o
  -7   3   1       40.71       41.86      1.39 o
  -6   3   1       36.77       36.51      1.18 o
  -5   3   1       12.84        9.77      0.91 o
  -4   3   1        0.01        0.30      0.91 o
  -3   3   1     1331.20     1436.18     31.27 o
  -2   3   1       28.67       25.62      0.64 o
  -1   3   1      293.30      292.44     10.72 o
   0   3   1       69.07       67.41      2.02 o
   1   3   1       14.89       10.61      0.61 o
   2   3   1       27.41       28.04      0.80 o
   3   3   1      143.37      149.80      3.01 o
   4   3   1      154.50      157.58      3.19 o
   5   3   1      278.26      291.70      5.43 o
   6   3   1       22.53       20.35      1.72 o
   7   3   1      119.27      124.15      2.72 o
   8   3   1       19.88       24.38      1.82 o
   9   3   1       12.17       13.73      1.01 o
  10   3   1        5.21        4.92      0.80 o
  11   3   1       48.80       46.55      2.12 o
  12   3   1       90.02      103.09      3.14 o
  13   3   1        6.11        4.56      1.04 o
  14   3   1        0.17        0.23      0.85 o
  15   3   1        1.14        2.77      1.02 o
  16   3   1        0.14        0.31      2.78 o
  17   3   1        2.69        5.09      1.46 o
 -15   4   1        0.03       -0.91      0.91 o
 -14   4   1        1.66        1.63      0.99 o
 -13   4   1        1.04        0.82      0.86 o
 -12   4   1       22.16       20.44      1.46 o
 -11   4   1       56.59       59.37      2.21 o
 -10   4   1      266.71      289.82      6.78 o
  -9   4   1        8.25        7.87      0.82 o
  -8   4   1        0.17        0.46      0.46 o
  -7   4   1        0.14       -0.02      0.50 o
  -6   4   1        6.70        8.65      1.36 o
  -5   4   1        1.42        1.14      0.91 o
  -4   4   1        0.28        0.29      0.24 o
  -3   4   1       15.98       19.04      0.70 o
  -2   4   1       26.97       27.38      1.82 o
  -1   4   1       98.77       96.99      2.83 o
   0   4   1      106.96      112.41      3.14 o
   1   4   1        7.59        7.47      0.61 o
   2   4   1       33.94       32.64      1.31 o
   3   4   1       45.85       47.10      1.23 o
   4   4   1      967.37     1030.36     19.94 o
   5   4   1      116.90      125.74      4.10 o
   6   4   1       10.44       11.57      0.71 o
   7   4   1        5.74        5.37      0.53 o
   8   4   1        0.09        0.47      0.56 o
   9   4   1        0.63        0.61      0.50 o
  10   4   1        1.10        0.27      0.60 o
  11   4   1        0.20       -0.68      0.68 o
  12   4   1       33.79       31.82      1.71 o
  13   4   1        3.78        3.08      1.14 o
  14   4   1        0.66        0.85      0.92 o
  15   4   1        1.51        2.23      1.10 o
 -13   5   1       23.67       26.68      1.75 o
 -12   5   1       20.45       22.31      1.42 o
 -11   5   1        7.67        6.24      0.92 o
 -10   5   1        8.59        8.22      0.89 o
  -9   5   1        0.00        0.00      0.43 o
  -8   5   1        6.45        8.85      0.75 o
  -7   5   1        1.96        2.58      0.50 o
  -6   5   1        0.32        0.68      0.32 o
  -5   5   1        0.00       -0.28      0.28 o
  -4   5   1        3.17        3.13      1.06 o
  -3   5   1      123.12      137.39      5.87 o
  -2   5   1       26.14       27.07      1.21 o
  -1   5   1      177.98      192.54      5.37 o
   0   5   1       58.17       64.09      2.02 o
   1   5   1        7.49        7.27      0.50 o
   2   5   1      191.39      210.65      5.68 o
   3   5   1       14.53       13.73      0.81 o
   4   5   1      118.90      128.89      2.76 o
   5   5   1        0.18       -0.12      1.16 o
   6   5   1        6.93        5.40      0.65 o
   7   5   1        0.14        0.45      0.48 o
   8   5   1        1.09        0.67      0.81 o
   9   5   1        0.11        0.41      0.66 o
  10   5   1        1.92        1.21      0.60 o
  11   5   1        6.60        7.15      0.99 o
  12   5   1        8.86        7.08      1.06 o
  13   5   1        2.30        1.44      1.06 o
 -11   6   1        0.17        1.18      0.68 o
 -10   6   1        2.24        0.22      1.62 o
  -9   6   1        3.31        2.18      1.01 o
  -8   6   1        0.27        0.20      0.50 o
  -7   6   1        1.60        2.10      1.21 o
  -6   6   1        4.00        4.54      0.96 o
  -5   6   1       18.38       15.15      1.41 o
  -4   6   1       13.03       14.94      0.91 o
  -3   6   1       11.01       11.51      0.71 o
  -2   6   1        0.10        0.00      0.20 o
  -1   6   1      158.28      170.66      6.08 o
   3   6   1       12.15       13.33      0.71 o
   4   6   1        7.53        8.88      0.61 o
   5   6   1        5.20        5.55      0.61 o
   6   6   1        2.75        3.12      0.41 o
   7   6   1        0.20        0.04      0.56 o
   8   6   1        0.33        0.11      0.66 o
   9   6   1        9.42       13.46      2.93 o
  10   6   1        5.10        6.76      1.92 o
  -5   7   1        4.74        4.04      0.40 o
 -18   0   2        7.38        5.15      2.02 o
 -17   0   2        3.39        4.64      1.82 o
 -16   0   2       23.79       21.61      2.42 o
 -15   0   2       13.07       12.82      2.02 o
 -14   0   2        7.19        4.14      1.41 o
 -13   0   2      357.48      422.48     13.23 o
 -12   0   2       53.80       56.61      2.93 o
 -11   0   2      215.25      239.84      7.21 o
 -10   0   2      189.51      206.48      6.40 o
  -9   0   2      125.73      135.21      4.16 o
  -8   0   2      375.23      470.09     11.97 o
  -7   0   2      122.53       96.57      3.14 o
  -6   0   2      784.68      877.17     21.32 o
  -5   0   2      330.82      282.54      7.08 o
  -4   0   2      708.06      699.08     16.72 o
  -3   0   2        1.23        0.71      0.61 o
  -2   0   2      507.81      465.66     11.24 o
  -1   0   2      221.21      187.77      4.94 o
   3   0   2     4376.41     4376.18    142.17 o
   4   0   2      556.42      497.58     12.29 o
   5   0   2        1.99        2.02      0.61 o
   6   0   2        0.12        0.20      0.61 o
   7   0   2      686.26      682.51     17.00 o
   8   0   2      194.88      187.82      5.59 o
   9   0   2       18.19       14.95      1.31 o
  10   0   2       10.98        7.47      1.21 o
  11   0   2       26.71       29.40      2.02 o
  12   0   2        0.02       -0.10      0.91 o
  13   0   2        1.07        4.24      1.41 o
  14   0   2        0.76       -0.10      1.31 o
  15   0   2        0.07       -1.31      1.31 o
  16   0   2      267.09      348.28     14.92 o
  17   0   2        5.92       -0.20      1.92 o
  18   0   2        1.27       -0.50      1.82 o
 -18   1   2        0.53        0.35      1.28 o
 -17   1   2        1.03        0.93      1.25 o
 -16   1   2        0.00        0.24      1.06 o
 -15   1   2        6.16        8.08      1.87 o
 -14   1   2       22.17       21.47      1.60 o
 -13   1   2      315.35      379.27      9.81 o
 -12   1   2        6.79        7.87      0.96 o
 -11   1   2      182.52      189.52      6.04 o
 -10   1   2        4.96        2.37      0.71 o
  -9   1   2       98.86      103.23      2.57 o
  -8   1   2      169.15      197.05      4.21 o
  -7   1   2      240.70      270.22      5.40 o
  -6   1   2      645.34      668.11     11.25 o
  -5   1   2       21.19       18.93      0.75 o
  -4   1   2       45.80       45.91      2.68 o
  -3   1   2      187.58      191.91      3.53 o
  -2   1   2      171.59      152.49      3.00 o
  -1   1   2      771.02      719.53     11.93 o
   0   1   2      247.88      199.94      4.11 o
   2   1   2     2907.85     2710.66     43.57 o
   3   1   2     3132.69     3064.44     48.92 o
   4   1   2      359.20      359.02      6.43 o
   5   1   2      100.20       87.68      1.96 o
   6   1   2       89.26       89.96      2.08 o
   7   1   2      586.44      608.10     10.61 o
   8   1   2      136.64      133.83      3.01 o
   9   1   2       83.08       79.94      2.21 o
  10   1   2        0.34        0.43      0.56 o
  11   1   2       16.41       14.78      1.03 o
  12   1   2        7.77        7.91      0.89 o
  13   1   2       11.45       10.99      1.09 o
  14   1   2        0.27       -0.41      0.85 o
  15   1   2       26.07       24.74      2.68 o
  16   1   2       43.63       49.90      2.61 o
  17   1   2        3.23        3.38      1.28 o
  18   1   2       11.53        9.09      2.32 o
 -17   2   2        2.34        0.84      1.39 o
 -16   2   2        1.69        2.40      1.25 o
 -15   2   2       36.98       43.52      3.18 o
 -14   2   2       16.19       14.65      1.72 o
 -13   2   2        5.55        6.02      0.96 o
 -12   2   2      122.39      131.73      3.79 o
 -11   2   2       82.90       76.18      2.43 o
 -10   2   2        2.31        0.47      0.63 o
  -9   2   2        3.20        2.69      1.16 o
  -8   2   2      253.24      275.82      5.72 o
  -7   2   2       16.14       17.78      0.89 o
  -6   2   2       41.00       33.91      1.11 o
  -5   2   2        0.03       -0.16      0.39 o
  -4   2   2      468.63      503.68      8.88 o
  -3   2   2      153.67      158.77      2.98 o
  -2   2   2      396.02      392.68      6.77 o
  -1   2   2     1960.29     1920.55     35.65 o
   0   2   2       59.09       50.05      1.20 o
   1   2   2        0.43        1.18      0.66 o
   2   2   2       61.13       54.38      1.38 o
   3   2   2      723.78      702.22     12.24 o
   4   2   2       56.00       54.77      1.32 o
   5   2   2        0.00       -0.41      0.41 o
   6   2   2      212.54      211.77      4.88 o
   7   2   2      331.49      362.61      6.91 o
   8   2   2       49.64       45.92      1.46 o
   9   2   2        0.59        0.48      0.58 o
  10   2   2       67.92       72.65      2.28 o
  11   2   2       76.24       86.88      3.69 o
  12   2   2        2.97        1.97      0.78 o
  13   2   2        6.65        6.52      1.77 o
  14   2   2       27.42       27.15      2.98 o
  15   2   2        0.68        0.23      1.19 o
  16   2   2        0.53       -0.86      0.99 o
  17   2   2        1.86       -0.50      2.22 o
 -16   3   2        0.18       -0.68      1.18 o
 -15   3   2        8.80        8.11      2.27 o
 -14   3   2        0.02        0.50      0.93 o
 -13   3   2       11.16        8.40      1.09 o
 -12   3   2        2.83        1.21      0.86 o
 -11   3   2       84.73       89.35      2.82 o
 -10   3   2       19.25       23.80      1.57 o
  -9   3   2        1.25        0.77      0.60 o
  -8   3   2       61.40       59.95      2.22 o
  -7   3   2       47.20       44.44      1.39 o
  -6   3   2       45.30       47.63      1.36 o
  -5   3   2       15.96       12.53      0.86 o
  -4   3   2      459.87      497.89      8.76 o
  -3   3   2       56.13       54.97      1.62 o
  -2   3   2      138.59      130.70      3.02 o
  -1   3   2      300.55      306.92     10.62 o
   0   3   2       94.20      103.73      3.14 o
   1   3   2      273.36      269.28      5.91 o
   2   3   2        5.07        6.56      0.50 o
   3   3   2      493.36      482.25      9.80 o
   4   3   2       11.86       13.13      0.66 o
   5   3   2       92.16       85.87      1.96 o
   6   3   2       20.17       14.41      0.79 o
   7   3   2       74.34       74.14      2.11 o
   8   3   2       25.62       25.66      1.14 o
   9   3   2        0.97        1.41      0.60 o
  10   3   2       32.53       32.26      2.53 o
  11   3   2        0.87       -0.32      0.78 o
  12   3   2        5.61        5.66      1.92 o
  13   3   2        6.18        6.61      1.00 o
  14   3   2       10.73        7.91      1.35 o
  15   3   2        0.89        1.57      0.96 o
  16   3   2        0.76        0.45      1.67 o
 -15   4   2        1.81        2.53      1.62 o
 -14   4   2        0.13        0.23      0.89 o
 -13   4   2        0.75        0.17      0.78 o
 -12   4   2        0.00       -0.56      0.64 o
 -11   4   2        3.40        1.97      0.68 o
 -10   4   2       88.86      114.29      3.29 o
  -9   4   2        0.97        3.27      0.91 o
  -8   4   2       19.54       19.85      2.42 o
  -7   4   2        5.64        4.73      1.01 o
  -6   4   2       10.76        8.67      1.01 o
  -5   4   2        1.08        0.66      0.36 o
  -4   4   2        0.05        0.35      0.21 o
  -3   4   2       15.79       16.30      1.09 o
  -2   4   2        9.77       10.10      1.11 o
  -1   4   2        7.95        7.17      0.81 o
   0   4   2       26.75       26.17      1.31 o
   1   4   2       13.26       14.14      0.91 o
   2   4   2       69.49       62.91      2.33 o
   3   4   2        1.22        1.03      0.25 o
   4   4   2      171.90      176.33      4.06 o
   5   4   2      102.13       96.33      2.18 o
   6   4   2       31.86       30.49      1.11 o
   7   4   2        2.11        0.86      0.76 o
   8   4   2        3.58        2.82      0.61 o
   9   4   2        5.98        6.36      0.86 o
  10   4   2        0.32        0.71      0.57 o
  11   4   2        4.51        3.46      0.75 o
  12   4   2        0.03       -0.14      0.68 o
  13   4   2        0.16        0.54      0.92 o
  14   4   2       11.59       11.35      1.41 o
  15   4   2        0.08       -0.26      1.03 o
 -13   5   2        7.70        8.05      1.14 o
 -12   5   2        4.89        5.05      0.99 o
 -11   5   2       36.95       41.97      3.49 o
 -10   5   2       12.25        9.49      0.92 o
  -9   5   2       24.63       25.08      3.33 o
  -8   5   2       71.46       75.37      2.10 o
  -7   5   2        0.36        0.49      0.46 o
  -6   5   2       10.54        9.09      0.53 o
  -5   5   2        0.02       -0.39      0.60 o
  -4   5   2        1.04        0.91      1.11 o
  -3   5   2       42.21       41.23      2.83 o
  -2   5   2       57.56       57.11      2.12 o
  -1   5   2       18.44       16.87      1.01 o
   0   5   2       61.35       70.26      2.53 o
   1   5   2       24.94       23.74      1.21 o
   2   5   2        5.53        7.17      0.81 o
   3   5   2       97.89       96.12      3.64 o
   4   5   2       28.65       31.58      1.06 o
   5   5   2      181.33      215.97      4.83 o
   6   5   2       25.67       28.49      1.23 o
   7   5   2        9.31        9.01      0.75 o
   8   5   2        0.21        0.19      0.56 o
   9   5   2        1.38        1.14      0.68 o
  10   5   2        2.20        1.00      1.06 o
  11   5   2        1.07       -0.17      0.82 o
  12   5   2        9.06        8.54      1.16 o
  13   5   2       16.22       13.28      1.39 o
 -10   6   2        0.02       -0.40      0.57 o
  -9   6   2        1.98        2.30      0.57 o
  -8   6   2        0.08       -0.08      0.71 o
  -7   6   2        4.05        3.43      1.14 o
  -6   6   2        2.05        2.22      1.01 o
  -5   6   2        4.68        4.24      1.21 o
  -4   6   2       23.05       23.33      1.41 o
  -3   6   2        0.65        0.50      0.50 o
  -2   6   2       16.58       17.17      1.11 o
  -1   6   2        6.67        6.56      0.71 o
   0   6   2       89.98      107.30      3.84 o
   1   6   2       10.47        8.68      0.71 o
   2   6   2       19.88       19.79      1.21 o
   3   6   2        5.54        6.06      0.81 o
   4   6   2        2.19        2.12      0.71 o
   5   6   2        0.10       -0.20      0.50 o
   6   6   2        4.84        4.26      0.76 o
   7   6   2        0.00        0.11      0.39 o
   8   6   2        0.28        0.68      0.52 o
   9   6   2        0.88        0.37      0.66 o
  10   6   2       13.63       16.89      1.31 o
  -5   7   2        1.64        2.12      0.71 o
  -4   7   2        0.04        0.40      0.50 o
  -3   7   2        0.04       -0.10      0.40 o
  -2   7   2       17.11       18.07      1.01 o
  -1   7   2        0.72        1.01      0.20 o
   3   7   2        6.42        6.97      0.50 o
   4   7   2        0.54        0.91      0.40 o
   5   7   2        1.15       -0.20      0.71 o
 -18   1   3        0.80        2.67      1.35 o
 -17   1   3        0.28        0.30      1.24 o
 -16   1   3        0.46       -0.83      1.14 o
 -15   1   3        6.70        5.31      1.10 o
 -14   1   3       26.35       25.23      2.88 o
 -13   1   3        0.19        0.96      1.00 o
 -12   1   3       61.10       70.37      2.43 o
 -11   1   3      190.51      217.05      4.77 o
 -10   1   3      153.79      154.73      3.76 o
  -9   1   3       67.32       66.14      1.97 o
  -8   1   3        0.00        0.29      0.81 o
  -7   1   3      930.38     1043.85     18.01 o
  -6   1   3        4.54        3.23      0.60 o
  -5   1   3      182.74      196.37      3.77 o
  -4   1   3        4.54        3.36      0.46 o
  -3   1   3       84.51       72.60      1.68 o
  -2   1   3        8.97        9.10      0.53 o
  -1   1   3        0.81        1.33      0.32 o
   0   1   3      945.00      855.15     16.36 o
   1   1   3        5.92        3.68      0.71 o
   2   1   3      505.88      494.85      8.69 o
   3   1   3       45.23       33.49      2.33 o
   4   1   3     3122.11     3157.29     50.03 o
   5   1   3        0.69        1.49      0.46 o
   6   1   3        2.81        2.69      0.86 o
   7   1   3      160.16      172.83      3.54 o
   8   1   3      169.78      185.72      6.70 o
   9   1   3      119.55      142.23      3.80 o
  10   1   3       24.32       25.39      1.32 o
  11   1   3        5.60        4.62      1.97 o
  12   1   3        0.71        1.06      0.71 o
  13   1   3        7.69        6.98      0.99 o
  14   1   3        0.52        1.78      0.89 o
  15   1   3        2.06        1.41      1.51 o
  16   1   3        1.18        3.04      1.26 o
  17   1   3        3.56       -0.30      1.46 o
 -17   2   3        0.76        0.82      1.47 o
 -16   2   3        3.21        2.34      1.18 o
 -15   2   3        7.38        6.31      1.25 o
 -14   2   3       47.41       40.98      2.11 o
 -13   2   3        0.66        0.04      0.75 o
 -12   2   3       54.80       58.35      2.17 o
 -11   2   3      154.06      173.80      4.37 o
 -10   2   3       16.65       13.26      1.06 o
  -9   2   3       11.42        9.34      0.85 o
  -8   2   3        1.12        0.50      0.50 o
  -7   2   3        0.12        0.83      0.53 o
  -6   2   3        1.48        0.00      0.61 o
  -5   2   3       17.36       15.92      0.82 o
  -4   2   3       11.49        7.95      0.53 o
  -3   2   3       15.70       16.67      0.76 o
  -2   2   3      200.41      192.99      3.77 o
  -1   2   3      141.70      130.42      3.62 o
   0   2   3      550.70      583.62     11.51 o
   1   2   3      341.21      319.78      6.81 o
   2   2   3     1009.48      973.61     18.72 o
   3   2   3       24.22       23.20      0.89 o
   4   2   3      592.87      619.47     10.58 o
   5   2   3        2.72        2.68      0.50 o
   6   2   3       89.45       91.46      3.70 o
   7   2   3       13.57       15.38      0.96 o
   8   2   3        0.79        0.30      0.57 o
   9   2   3        3.17        4.53      1.41 o
  10   2   3       10.83        9.12      3.08 o
  11   2   3        0.06       -0.35      0.68 o
  12   2   3        0.13        0.56      0.79 o
  13   2   3        3.83        2.88      0.97 o
  14   2   3        4.31        3.41      1.31 o
  15   2   3       22.03       20.45      1.75 o
  16   2   3        1.14        2.42      1.56 o
  17   2   3        1.92        2.90      1.39 o
 -16   3   3       15.13       19.40      3.43 o
 -15   3   3        0.35       -0.45      1.31 o
 -14   3   3        4.07        2.60      1.04 o
 -13   3   3        4.13        3.74      0.99 o
 -12   3   3       23.32       21.93      3.18 o
 -11   3   3        0.82       -0.56      1.36 o
 -10   3   3       34.29       33.55      2.37 o
  -9   3   3      212.34      223.76      5.63 o
  -8   3   3       22.75       20.92      1.03 o
  -7   3   3       78.80       86.05      4.05 o
  -6   3   3       25.42       26.44      1.03 o
  -5   3   3        0.43        0.61      0.36 o
  -4   3   3        5.69        7.58      0.53 o
  -3   3   3       43.64       40.23      1.14 o
  -2   3   3       70.78       84.29      2.33 o
  -1   3   3      564.26      633.00     12.27 o
   0   3   3      127.07      147.48      2.92 o
   1   3   3        3.72        3.69      0.35 o
   2   3   3        6.66        8.00      0.53 o
   3   3   3      139.12      139.00      3.21 o
   4   3   3        2.00        1.82      0.40 o
   5   3   3      179.53      184.67      6.55 o
   6   3   3       10.75       10.20      1.01 o
   7   3   3      110.38      111.33      2.71 o
   8   3   3       67.53       71.19      2.73 o
   9   3   3       12.76       10.61      0.86 o
  10   3   3        0.11        0.45      1.01 o
  11   3   3        1.18        1.46      0.71 o
  12   3   3        1.97        3.49      1.72 o
  13   3   3       48.50       47.36      2.28 o
  14   3   3        5.33        3.76      1.10 o
  15   3   3        2.53        2.06      1.03 o
  16   3   3        2.23        2.34      1.35 o
 -15   4   3        0.04        0.26      0.96 o
 -14   4   3        2.92        3.85      1.10 o
 -13   4   3        3.20        3.39      1.03 o
 -12   4   3        6.17        3.00      1.21 o
 -11   4   3        5.11        3.88      1.26 o
 -10   4   3        0.04       -0.65      0.65 o
  -9   4   3      420.13      507.71     10.23 o
  -8   4   3       74.74       75.54      2.22 o
  -7   4   3       54.14       54.15      1.72 o
  -6   4   3       15.46       15.43      1.11 o
  -5   4   3        1.13        0.58      0.39 o
  -4   4   3       34.70       35.27      1.57 o
  -3   4   3        0.31        0.27      0.61 o
  -2   4   3      106.73      112.18      5.67 o
  -1   4   3       72.52       81.42      2.93 o
   0   4   3       23.27       27.98      1.52 o
   1   4   3       21.40       23.74      1.41 o
   2   4   3       55.67       61.07      1.67 o
   3   4   3        0.49        0.57      0.34 o
   4   4   3       87.95       91.84      2.43 o
   5   4   3      275.87      307.08      6.84 o
   6   4   3      618.48      721.03     13.11 o
   7   4   3       21.92       20.58      2.17 o
   8   4   3        3.35        3.86      0.63 o
   9   4   3        2.60        1.14      0.60 o
  10   4   3        2.47        1.36      0.57 o
  11   4   3        0.04       -0.73      0.73 o
  12   4   3        3.40        2.56      0.89 o
  13   4   3        5.61        5.11      1.02 o
  14   4   3        0.04        0.44      1.56 o
 -13   5   3        0.38        1.72      0.86 o
 -12   5   3        0.46        0.21      0.78 o
 -11   5   3        8.35        7.65      0.93 o
 -10   5   3        0.31       -0.23      0.68 o
  -9   5   3        0.82        0.10      0.50 o
  -8   5   3        5.12        4.19      0.63 o
  -7   5   3        0.64        0.44      0.39 o
  -6   5   3        0.02        0.15      0.32 o
  -5   5   3        0.67       -0.22      0.91 o
  -4   5   3       21.13       21.61      1.92 o
  -3   5   3       17.16       17.87      1.92 o
  -2   5   3        2.68        2.22      0.81 o
  -1   5   3        8.75       10.40      1.01 o
   0   5   3        3.73        4.34      0.81 o
   1   5   3       13.13       15.65      1.31 o
   2   5   3        0.40        0.40      0.61 o
   3   5   3       15.81       14.64      1.31 o
   4   5   3       28.93       30.47      0.88 o
   5   5   3        0.01       -0.32      0.32 o
   6   5   3        2.97        1.60      0.58 o
   7   5   3       10.26       11.81      0.92 o
   8   5   3        9.10        8.15      0.89 o
   9   5   3        0.16       -0.53      0.53 o
  10   5   3        0.25       -0.33      0.60 o
  11   5   3        3.22        3.45      0.82 o
  12   5   3        0.63        1.01      0.96 o
 -10   6   3        0.16        0.08      0.80 o
  -9   6   3        0.10       -0.12      0.96 o
  -8   6   3        0.44       -0.13      1.46 o
  -7   6   3        2.77        0.92      1.97 o
  -6   6   3        0.15        1.82      1.51 o
  -5   6   3        0.07        3.84      1.41 o
  -4   6   3       29.06       30.50      1.82 o
  -3   6   3       19.16       16.66      1.31 o
  -2   6   3        4.84        2.83      0.71 o
  -1   6   3       10.24       10.30      1.11 o
   0   6   3       70.74       82.89      3.23 o
   1   6   3       90.66      107.91      4.25 o
   2   6   3        2.77        2.62      0.81 o
   3   6   3        9.43        6.87      0.91 o
   4   6   3        6.79        9.69      1.21 o
   5   6   3        1.36        1.31      0.81 o
   6   6   3        0.01        0.20      0.71 o
   7   6   3        1.21        0.44      0.34 o
   8   6   3        0.07       -0.10      0.53 o
   9   6   3        0.38       -0.18      0.67 o
  -4   7   3        0.01       -0.10      0.71 o
  -3   7   3        0.21       -0.20      0.71 o
  -2   7   3        1.42        1.62      0.71 o
  -1   7   3        2.01        1.92      0.71 o
   0   7   3        6.86        5.86      0.81 o
   1   7   3        9.42        8.08      0.91 o
   2   7   3        3.51        2.52      0.71 o
   3   7   3       15.78       19.79      1.31 o
   4   7   3        5.36        5.65      1.01 o
 -17   0   4        0.12       -1.62      1.62 o
 -16   0   4       14.87       15.35      2.42 o
 -15   0   4       12.77        8.28      1.92 o
 -14   0   4       11.61       12.52      2.02 o
 -13   0   4        9.58        8.08      1.51 o
 -12   0   4       35.67       36.67      2.63 o
 -11   0   4        1.53        0.20      1.01 o
 -10   0   4        0.82        0.91      1.21 o
  -9   0   4        4.78        3.13      1.01 o
  -8   0   4      153.52      171.60      5.48 o
  -7   0   4       11.37       11.21      1.21 o
  -6   0   4      492.95      607.27     15.10 o
  -5   0   4     1463.57     1679.84     39.18 o
  -4   0   4     2209.34     2527.00     57.05 o
  -3   0   4       42.17       40.86      1.72 o
  -2   0   4      310.80      312.22      7.78 o
  -1   0   4       43.17       46.83      2.73 o
   0   0   4      173.58      167.72      6.92 o
   1   0   4        3.36        5.96      1.01 o
   2   0   4      114.31      102.17      4.57 o
   3   0   4       55.63       46.24      1.72 o
   4   0   4       51.24       54.82      2.12 o
   5   0   4       11.85       14.24      1.11 o
   6   0   4      429.01      430.49     10.96 o
   7   0   4        1.01        1.21      0.81 o
   8   0   4      167.05      193.35      5.88 o
   9   0   4        0.25       -0.20      0.91 o
  10   0   4      520.58      619.75     18.01 o
  11   0   4        0.80       -1.21      1.21 o
  12   0   4        3.21        1.92      1.11 o
  13   0   4        1.43        0.71      1.31 o
  14   0   4        0.41        0.10      1.21 o
  15   0   4        0.42        0.40      1.31 o
  16   0   4        2.82        0.20      1.51 o
  17   0   4        0.00        0.40      1.72 o
 -17   1   4        0.31        1.95      1.21 o
 -16   1   4        5.11        4.86      1.35 o
 -15   1   4        0.75       -0.07      1.97 o
 -14   1   4        9.46        7.70      1.21 o
 -13   1   4       16.78       15.78      2.27 o
 -12   1   4      211.99      222.81      5.30 o
 -11   1   4      191.41      227.36      5.41 o
 -10   1   4       91.13      104.18      4.55 o
  -9   1   4       38.22       31.59      1.43 o
  -8   1   4        6.28        4.81      0.78 o
  -7   1   4      236.96      237.92      4.85 o
  -6   1   4        0.52        1.59      1.01 o
  -5   1   4        4.25        4.08      0.63 o
  -4   1   4       56.65       59.59      1.57 o
  -3   1   4       15.29       19.21      1.06 o
  -2   1   4       69.99       61.61      1.54 o
  -1   1   4       24.69       27.59      1.57 o
   0   1   4       11.38        8.44      0.73 o
   1   1   4        0.82        1.50      0.76 o
   2   1   4      544.31      545.38     13.36 o
   3   1   4     2913.99     3011.98     47.58 o
   4   1   4       22.67       24.29      1.01 o
   5   1   4      648.15      686.52     12.91 o
   6   1   4       16.01       13.71      1.67 o
   7   1   4       86.06       86.17      2.32 o
   8   1   4       48.42       48.10      3.39 o
   9   1   4       18.47       19.86      3.64 o
  10   1   4       10.70       11.86      1.10 o
  11   1   4        4.17        2.52      0.79 o
  12   1   4        0.00       -0.91      0.91 o
  13   1   4        3.55        4.32      1.11 o
  14   1   4        0.02        0.36      0.92 o
  15   1   4        0.03       -0.74      1.82 o
  16   1   4        0.03       -1.26      1.26 o
  17   1   4       29.40       33.49      3.94 o
 -17   2   4        4.25        7.52      2.07 o
 -16   2   4        0.44       -0.05      1.14 o
 -15   2   4        2.14       -0.05      1.03 o
 -14   2   4        9.58        6.20      1.28 o
 -13   2   4        8.34        5.56      2.78 o
 -12   2   4       30.41       29.63      1.82 o
 -11   2   4        2.06        0.99      0.92 o
 -10   2   4      637.18      796.76     15.19 o
  -9   2   4       15.88       10.04      1.03 o
  -8   2   4       74.15       70.92      2.04 o
  -7   2   4      109.65      108.47      3.29 o
  -6   2   4        3.76        5.60      0.91 o
  -5   2   4       75.87       77.33      2.00 o
  -4   2   4       50.45       44.26      1.37 o
  -3   2   4       73.66       71.23      1.78 o
  -2   2   4       18.12       15.67      0.79 o
  -1   2   4        6.15        5.15      0.78 o
   0   2   4        2.48        2.07      0.61 o
   1   2   4      647.47      710.06     11.84 o
   2   2   4      242.71      234.89      6.40 o
   3   2   4       28.59       24.94      1.82 o
   4   2   4      488.54      508.96      9.39 o
   5   2   4      900.88      952.88     16.14 o
   6   2   4       77.36       77.69      2.04 o
   7   2   4        5.22        4.85      0.71 o
   8   2   4        0.11        0.56      0.57 o
   9   2   4        0.08        0.45      0.64 o
  10   2   4       14.27       15.33      1.14 o
  11   2   4        0.65        0.47      1.31 o
  12   2   4        5.78        5.68      1.03 o
  13   2   4        1.53        1.41      0.87 o
  14   2   4        3.27        3.99      2.57 o
  15   2   4       10.10        9.36      1.36 o
  16   2   4        0.85        1.03      1.32 o
 -16   3   4        2.06        3.57      1.31 o
 -15   3   4       14.09       19.24      1.86 o
 -14   3   4        5.73        5.73      1.35 o
 -13   3   4        3.75        0.55      1.62 o
 -12   3   4       11.79       11.34      1.29 o
 -11   3   4        5.21        4.85      0.96 o
 -10   3   4       35.56       36.07      2.93 o
  -9   3   4        3.77        3.41      0.82 o
  -8   3   4       63.81       68.94      2.11 o
  -7   3   4      244.83      258.94      5.64 o
  -6   3   4      223.78      242.61      6.91 o
  -5   3   4       22.54       20.75      0.96 o
  -4   3   4       39.89       45.06      1.39 o
  -3   3   4        1.90        2.04      0.43 o
  -2   3   4      128.33      138.56      8.61 o
  -1   3   4      241.34      231.60      5.00 o
   0   3   4        1.29        1.70      0.45 o
   1   3   4        0.20        0.04      0.40 o
   2   3   4        6.69        7.76      0.61 o
   3   3   4       90.51       96.76      3.49 o
   4   3   4       54.27       51.60      1.65 o
   5   3   4        7.94        6.87      0.64 o
   6   3   4       68.55       73.98      1.96 o
   7   3   4       24.61       25.60      1.18 o
   8   3   4      188.58      209.17      6.54 o
   9   3   4       25.08       28.96      1.87 o
  10   3   4        0.16        0.81      0.91 o
  11   3   4        0.11        1.51      0.71 o
  12   3   4       18.91       18.25      1.43 o
  13   3   4        2.24        3.96      1.09 o
  14   3   4        0.12       -0.32      1.18 o
  15   3   4        0.02       -0.35      2.78 o
 -14   4   4        0.11       -1.06      1.14 o
 -13   4   4        0.44        0.25      0.93 o
 -12   4   4        1.20        0.22      0.84 o
 -11   4   4        0.86        1.50      0.78 o
 -10   4   4        0.13       -0.19      1.06 o
  -9   4   4        9.74        8.13      0.89 o
  -8   4   4       22.36       26.32      3.13 o
  -7   4   4       47.20       44.09      1.54 o
  -6   4   4       33.43       36.97      1.32 o
  -5   4   4        2.18        2.07      0.96 o
  -4   4   4        9.71        8.92      1.11 o
  -3   4   4       22.55       21.90      0.84 o
  -2   4   4        0.78        0.03      0.40 o
  -1   4   4      102.48      102.86      2.68 o
   0   4   4       37.63       38.88      1.03 o
   1   4   4        7.25        6.46      0.40 o
   2   4   4        9.29        9.28      0.53 o
   3   4   4        0.56        0.92      0.40 o
   4   4   4       10.66       12.41      2.68 o
   5   4   4        2.78        2.47      0.71 o
   6   4   4       64.29       75.67      3.18 o
   7   4   4        0.20        0.40      0.56 o
   8   4   4       44.17       49.29      2.68 o
   9   4   4        4.18        4.32      0.75 o
  10   4   4        0.96        1.13      0.70 o
  11   4   4        0.87        1.46      0.79 o
  12   4   4        0.72        0.05      0.82 o
  13   4   4        2.29        3.91      1.12 o
  14   4   4        5.38        4.73      1.77 o
 -12   5   4        0.21       -0.05      0.79 o
 -11   5   4        0.77        0.79      0.78 o
 -10   5   4        1.68        1.21      0.79 o
  -9   5   4        5.31        5.07      0.78 o
  -8   5   4        7.74        6.52      1.01 o
  -7   5   4        7.44        7.65      0.68 o
  -6   5   4       38.92       39.12      1.70 o
  -5   5   4        0.77        0.61      0.40 o
  -4   5   4        0.50       -1.11      1.11 o
  -3   5   4       16.17       10.30      1.82 o
  -2   5   4        4.99        5.05      1.21 o
  -1   5   4       50.42       51.84      2.63 o
   0   5   4        9.94       10.40      1.31 o
   1   5   4       10.10       10.50      1.21 o
   2   5   4        0.45        0.81      0.81 o
   3   5   4        6.69        6.87      1.21 o
   4   5   4        0.80        0.63      0.29 o
   5   5   4       22.55       20.09      1.14 o
   6   5   4        0.76        0.19      0.48 o
   7   5   4        5.92        5.34      0.76 o
   8   5   4       37.57       42.83      1.98 o
   9   5   4        0.70        0.32      0.60 o
  10   5   4        0.73        1.49      0.81 o
  11   5   4        0.48       -0.18      0.82 o
  12   5   4        1.15        1.16      0.79 o
  -9   6   4        1.19        0.19      0.61 o
  -8   6   4       20.57       21.51      2.04 o
  -7   6   4        1.22        3.33      2.12 o
  -6   6   4        0.67        1.62      1.92 o
  -5   6   4       10.81       10.90      2.32 o
  -4   6   4        1.03        1.11      1.11 o
  -3   6   4       12.34       13.23      1.41 o
  -2   6   4        1.61        1.82      0.91 o
  -1   6   4        0.02       -0.10      0.71 o
   0   6   4        0.03        0.10      0.81 o
   1   6   4       23.67       26.96      1.72 o
   2   6   4       10.67       13.02      1.41 o
   3   6   4       10.65       10.40      1.41 o
   4   6   4       11.48       10.30      1.31 o
   5   6   4        8.00        9.39      1.31 o
   6   6   4        4.67        6.66      1.51 o
   7   6   4        7.05        6.03      1.26 o
   8   6   4        1.33       -0.61      0.91 o
  -1   7   4        1.61        0.71      0.71 o
   0   7   4        4.28        5.45      1.01 o
 -16   1   5        1.51        2.44      1.39 o
 -15   1   5        5.27        3.83      1.49 o
 -14   1   5        7.01        6.24      1.40 o
 -13   1   5       43.19       39.60      3.18 o
 -12   1   5       16.26       15.00      1.33 o
 -11   1   5       10.49        8.07      1.18 o
 -10   1   5       24.13       23.92      1.42 o
  -9   1   5       49.00       53.40      2.04 o
  -8   1   5       60.06       67.75      2.21 o
  -7   1   5       87.68       90.66      2.47 o
  -6   1   5       20.41       20.36      1.14 o
  -5   1   5      242.76      256.26      5.11 o
  -4   1   5      224.02      271.76      5.47 o
  -3   1   5       26.03       25.46      1.07 o
  -2   1   5      142.50      154.46      3.82 o
  -1   1   5       96.13      102.59      3.90 o
   0   1   5      113.03      111.27      2.85 o
   1   1   5      117.86      113.57      2.62 o
   2   1   5      357.62      375.67      9.99 o
   3   1   5       36.18       36.97      2.32 o
   4   1   5       15.54       15.70      0.96 o
   5   1   5       18.33       17.45      0.96 o
   6   1   5       15.70       16.80      1.03 o
   7   1   5       78.68       84.22      2.36 o
   8   1   5        0.09        0.00      0.64 o
   9   1   5       57.08       63.48      2.18 o
  10   1   5        0.07       -0.71      0.81 o
  11   1   5       10.34        9.19      2.27 o
  12   1   5       10.35        7.26      1.10 o
  13   1   5        5.77        4.76      1.21 o
  14   1   5        0.03        0.46      1.06 o
  15   1   5        0.00        0.94      1.06 o
  16   1   5        3.25        2.44      1.31 o
 -16   2   5        0.33        0.34      1.28 o
 -15   2   5        0.01        0.89      1.26 o
 -14   2   5        0.04        1.08      1.16 o
 -13   2   5        0.02       -0.89      0.89 o
 -12   2   5        1.64        0.76      0.99 o
 -11   2   5       40.33       39.70      1.89 o
 -10   2   5       36.80       34.59      1.61 o
  -9   2   5      350.91      418.99      8.89 o
  -8   2   5        0.03        0.04      0.71 o
  -7   2   5        7.66        7.52      0.85 o
  -6   2   5      200.02      200.84      4.45 o
  -5   2   5       65.89       65.44      1.89 o
  -4   2   5       39.19       37.17      1.32 o
  -3   2   5       19.99       22.11      1.52 o
  -2   2   5       36.49       34.26      1.70 o
  -1   2   5       15.50       11.71      0.90 o
   0   2   5       10.84       10.48      0.78 o
   1   2   5        4.42        3.03      0.71 o
   2   2   5       68.04       77.99      2.31 o
   3   2   5       81.04       82.25      4.30 o
   4   2   5       48.43       53.33      2.78 o
   5   2   5      616.38      677.62     12.27 o
   6   2   5      113.50      130.31      4.40 o
   7   2   5       22.21       19.80      1.14 o
   8   2   5       61.36       65.61      3.29 o
   9   2   5       49.46       57.90      2.11 o
  10   2   5        0.49        0.45      0.71 o
  11   2   5       18.83       18.20      1.43 o
  12   2   5        3.05        3.14      1.26 o
  13   2   5        0.01        0.81      1.21 o
  14   2   5        1.09       -0.11      0.96 o
  15   2   5        0.13       -0.90      1.14 o
 -15   3   5        0.17       -0.20      1.77 o
 -14   3   5        2.08        0.44      1.06 o
 -13   3   5        1.17        1.96      0.99 o
 -12   3   5        1.32        1.99      0.89 o
 -11   3   5        3.45        1.31      1.41 o
 -10   3   5       19.67       19.31      2.12 o
  -9   3   5       12.10        9.87      1.46 o
  -8   3   5      340.13      411.33      8.88 o
  -7   3   5      276.98      328.50      6.86 o
  -6   3   5      170.10      185.24      4.34 o
  -5   3   5       13.90       12.30      1.67 o
  -4   3   5       13.54       14.11      0.89 o
  -3   3   5       16.36       15.78      1.29 o
  -2   3   5       26.93       25.81      1.14 o
  -1   3   5        7.98        6.92      0.74 o
   0   3   5       18.46       20.47      0.92 o
   1   3   5        7.54        9.12      1.11 o
   2   3   5       13.65       14.28      0.85 o
   3   3   5        6.77        9.50      0.86 o
   4   3   5       66.63       73.02      2.88 o
   5   3   5        4.07        4.52      0.84 o
   6   3   5        1.06        1.09      0.63 o
   7   3   5      483.43      591.96     17.36 o
   8   3   5        0.30       -0.38      0.80 o
   9   3   5       86.98       89.96      2.96 o
  10   3   5        0.02        0.07      0.78 o
  11   3   5        0.23       -0.13      0.82 o
  12   3   5        0.19       -0.29      1.62 o
  13   3   5        2.21        0.85      0.92 o
  14   3   5        0.08        1.06      1.51 o
 -13   4   5        6.03        5.61      1.10 o
 -12   4   5        2.24        2.17      0.92 o
 -11   4   5        8.26        6.79      1.02 o
 -10   4   5        8.03        7.24      0.96 o
  -9   4   5        0.44       -0.13      0.70 o
  -8   4   5        6.74        6.24      1.16 o
  -7   4   5       85.48      104.23      3.34 o
  -6   4   5        4.24        3.49      0.63 o
  -5   4   5        0.17       -0.66      0.66 o
  -4   4   5       28.18       27.92      1.97 o
  -3   4   5        5.34        4.10      0.66 o
  -2   4   5       18.33       17.72      0.84 o
  -1   4   5        0.57       -0.33      1.26 o
   0   4   5       72.37       87.42      2.93 o
   1   4   5        0.23       -0.24      0.37 o
   2   4   5       34.44       38.26      1.25 o
   3   4   5        2.67        2.57      0.66 o
   4   4   5       12.77       13.19      1.00 o
   5   4   5        1.49        1.84      0.80 o
   6   4   5        0.33        0.23      0.53 o
   7   4   5      105.58      121.74      4.60 o
   8   4   5       13.51       12.42      1.18 o
   9   4   5        3.11        1.82      0.79 o
  10   4   5       16.07       15.04      1.21 o
  11   4   5        1.52        1.16      0.79 o
  12   4   5        0.48        0.38      0.85 o
  13   4   5        0.20        0.42      0.99 o
 -11   5   5        0.33       -0.10      0.92 o
 -10   5   5        2.29        1.30      0.82 o
  -9   5   5        0.22       -0.68      0.68 o
  -8   5   5       13.54       12.95      1.00 o
  -7   5   5       41.12       46.61      3.74 o
  -6   5   5        0.76        0.17      0.96 o
  -5   5   5       15.89       14.95      0.68 o
  -4   5   5        1.04        0.38      0.20 o
  -3   5   5       17.75       16.96      2.42 o
  -2   5   5       45.62       37.89      2.22 o
  -1   5   5        0.71        0.81      1.01 o
   0   5   5       22.01       19.79      1.82 o
   1   5   5        8.47        7.07      1.21 o
   2   5   5       26.68       30.20      2.22 o
   3   5   5        2.37        1.80      0.29 o
   4   5   5        0.05       -0.26      0.37 o
   5   5   5        0.22        0.05      0.46 o
   6   5   5        5.59        6.10      0.89 o
   7   5   5       31.54       36.66      2.63 o
   8   5   5        5.52        6.16      1.21 o
   9   5   5        7.85        7.77      1.09 o
  10   5   5        4.98        3.51      0.87 o
  11   5   5        0.05       -0.87      1.31 o
  -7   6   5        0.37        1.11      1.72 o
  -6   6   5        4.85        1.92      1.51 o
  -5   6   5        2.09        1.72      1.51 o
  -4   6   5        0.35        1.01      0.91 o
  -3   6   5        0.49        0.00      1.11 o
  -2   6   5        5.21        3.33      1.21 o
  -1   6   5        0.97       -0.10      1.01 o
   0   6   5        2.54        0.00      0.91 o
   1   6   5        2.35        2.12      1.21 o
   2   6   5       29.76       32.02      2.32 o
   3   6   5        1.53        3.43      1.31 o
   4   6   5        0.35        0.61      1.11 o
   5   6   5       22.89       32.92      2.52 o
   6   6   5        0.00        1.11      1.11 o
   7   6   5        0.77        3.23      1.41 o
 -16   0   6        0.51        3.94      2.22 o
 -15   0   6        0.02       -0.71      1.62 o
 -14   0   6        5.52        7.07      1.82 o
 -13   0   6       10.81       12.52      2.12 o
 -12   0   6        0.93        3.94      1.62 o
 -11   0   6      178.36      188.20      7.40 o
 -10   0   6      176.03      184.07      6.99 o
  -9   0   6       13.42       11.21      1.72 o
  -8   0   6       50.66       57.61      2.83 o
  -7   0   6       57.48       54.69      2.73 o
  -6   0   6       19.95       21.72      1.92 o
  -5   0   6       22.95       20.81      1.82 o
  -4   0   6       97.72      101.14      3.75 o
  -3   0   6     1135.58     1382.41     33.42 o
  -2   0   6       77.75       82.77      4.45 o
  -1   0   6        4.35        3.84      1.31 o
   0   0   6       23.99       20.91      1.52 o
   1   0   6       45.34       45.59      2.22 o
   2   0   6       12.62       11.51      1.21 o
   3   0   6       60.54       63.81      3.64 o
   4   0   6      655.83      759.61     27.88 o
   5   0   6       46.99       50.84      2.43 o
   6   0   6      129.37      145.77      5.06 o
   7   0   6       24.39       24.54      2.12 o
   8   0   6        8.58        7.77      1.21 o
   9   0   6        3.30        1.11      1.11 o
  10   0   6        2.42        3.13      1.31 o
  11   0   6       83.10       96.68      5.16 o
  12   0   6       84.59       89.69      5.26 o
  13   0   6        0.65        0.00      1.41 o
  14   0   6        0.25       -1.72      1.72 o
  15   0   6        3.38        5.05      2.12 o
 -16   1   6        1.32        3.48      1.36 o
 -15   1   6        0.26       -1.32      1.41 o
 -14   1   6        8.00        9.24      1.43 o
 -13   1   6        0.28        1.22      1.06 o
 -12   1   6        5.69        4.87      1.14 o
 -11   1   6       34.15       30.25      1.82 o
 -10   1   6       73.92       74.58      2.57 o
  -9   1   6        4.28        4.41      0.95 o
  -8   1   6        0.00        0.20      1.06 o
  -7   1   6        2.19        0.66      1.87 o
  -6   1   6        0.22        0.61      0.78 o
  -5   1   6        0.15        0.50      0.64 o
  -4   1   6       21.14       23.50      1.28 o
  -3   1   6      289.91      322.56      6.37 o
  -2   1   6        1.13        0.35      0.79 o
  -1   1   6       47.60       58.74      2.57 o
   0   1   6       29.18       27.70      1.18 o
   1   1   6        7.06        7.33      1.72 o
   2   1   6        7.38        8.60      1.21 o
   3   1   6        4.76        4.75      1.03 o
   4   1   6      236.24      255.60      8.10 o
   5   1   6       66.32       68.37      4.20 o
   6   1   6        4.95        3.01      0.81 o
   7   1   6        0.01        1.11      1.21 o
   8   1   6        0.92        1.14      0.81 o
   9   1   6        8.93        9.46      1.14 o
  10   1   6        0.43        0.76      0.96 o
  11   1   6       30.66       32.88      1.92 o
  12   1   6        7.77        6.54      1.21 o
  13   1   6        9.59        6.65      1.46 o
  14   1   6        1.39       -1.11      1.11 o
  15   1   6        0.36        1.75      1.50 o
 -15   2   6        9.49        7.49      1.46 o
 -14   2   6        0.28        0.00      1.09 o
 -13   2   6        0.62        0.64      1.18 o
 -12   2   6        0.61        0.81      1.31 o
 -11   2   6        0.71        2.72      1.10 o
 -10   2   6        8.58        6.54      1.14 o
  -9   2   6        6.56        3.84      0.86 o
  -8   2   6      343.74      415.88      8.74 o
  -7   2   6       74.93       85.04      2.68 o
  -6   2   6       25.46       27.27      2.47 o
  -5   2   6      537.61      624.12     12.27 o
  -4   2   6        2.39        2.32      0.64 o
  -3   2   6       23.41       25.58      2.17 o
  -2   2   6       26.93       29.28      1.96 o
  -1   2   6       13.31       11.39      1.02 o
   0   2   6        0.14        0.15      0.52 o
   1   2   6        1.33        1.71      0.86 o
   2   2   6        2.00        2.06      0.63 o
   3   2   6       14.44       15.60      1.14 o
   4   2   6       26.06       32.34      1.93 o
   5   2   6        6.10        7.02      1.21 o
   6   2   6      362.01      430.86     10.67 o
   7   2   6       28.83       26.18      1.43 o
   8   2   6       45.42       53.62      2.11 o
   9   2   6      110.52      135.01      3.97 o
  10   2   6       22.96       22.02      3.59 o
  11   2   6        1.27        0.25      1.41 o
  12   2   6        3.48        2.38      1.11 o
  13   2   6        0.02        0.41      1.26 o
  14   2   6        0.00       -0.46      1.16 o
 -14   3   6        1.31        0.40      1.10 o
 -13   3   6        3.28        3.60      1.56 o
 -12   3   6        9.31        9.51      1.48 o
 -11   3   6        6.91        7.76      1.12 o
 -10   3   6        3.83        3.24      0.97 o
  -9   3   6       53.03       60.54      3.79 o
  -8   3   6      109.72      138.39      3.92 o
  -7   3   6       23.46       29.50      1.77 o
  -6   3   6        2.22        1.92      0.71 o
  -5   3   6      246.36      282.38      6.14 o
  -4   3   6        0.17       -0.33      0.81 o
  -3   3   6       10.59       11.07      1.72 o
  -2   3   6        0.84       -0.50      0.91 o
  -1   3   6        5.32        6.03      0.75 o
   0   3   6       24.23       23.96      1.31 o
   1   3   6       16.88       14.59      0.93 o
   2   3   6       32.29       37.89      2.63 o
   3   3   6        5.99        4.91      0.70 o
   4   3   6        1.32        0.65      0.68 o
   5   3   6        0.87        1.09      0.82 o
   6   3   6      110.17      119.15      3.67 o
   7   3   6        0.29        0.43      0.75 o
   8   3   6        0.52        0.24      1.16 o
   9   3   6       65.41       82.45      2.89 o
  10   3   6       18.21       13.68      2.02 o
  11   3   6        2.54        1.53      0.89 o
  12   3   6        0.00        0.01      1.06 o
  13   3   6        0.44       -0.15      1.14 o
 -12   4   6        3.21        3.92      1.18 o
 -11   4   6        5.24        5.19      1.14 o
 -10   4   6        0.89        0.05      0.79 o
  -9   4   6        3.71        2.49      1.56 o
  -8   4   6        4.77        4.69      0.89 o
  -7   4   6        5.94        4.42      0.87 o
  -6   4   6        1.40        2.10      1.16 o
  -5   4   6       21.59       23.94      1.54 o
  -4   4   6        0.13        0.45      0.81 o
  -3   4   6        1.37        1.32      0.58 o
  -2   4   6        0.57        0.06      0.50 o
  -1   4   6        4.19        4.34      0.60 o
   0   4   6       99.33       97.74      3.34 o
   1   4   6      104.76      110.65      2.87 o
   2   4   6        3.48        2.25      0.81 o
   3   4   6        1.38        0.31      1.01 o
   4   4   6        0.09        0.68      0.58 o
   5   4   6        1.10        0.96      1.87 o
   6   4   6        4.92        4.90      1.04 o
   7   4   6        1.02        1.91      2.32 o
   8   4   6       11.68       11.50      1.18 o
   9   4   6        3.90        1.82      1.51 o
  10   4   6        4.42        2.19      1.03 o
  11   4   6        0.78        1.32      1.09 o
  12   4   6        1.89        1.65      1.04 o
 -10   5   6        0.45        0.20      1.21 o
  -9   5   6        4.77        5.58      0.87 o
  -8   5   6        0.05        0.86      0.73 o
  -7   5   6        4.20        3.71      2.68 o
  -6   5   6        0.00        0.78      0.66 o
  -5   5   6        1.15        1.24      0.39 o
  -4   5   6        0.49        0.75      0.39 o
  -3   5   6        2.14        1.77      0.39 o
  -2   5   6       11.45       11.04      0.57 o
  -1   5   6        2.39        1.36      0.29 o
   0   5   6        4.88        3.32      1.51 o
   1   5   6        0.72        0.35      0.35 o
   2   5   6        3.00        3.18      0.46 o
   3   5   6        7.19        6.55      0.63 o
   4   5   6        0.05        0.28      0.56 o
   5   5   6        1.35        0.95      0.55 o
   6   5   6        0.66        0.00      0.61 o
   7   5   6        2.69        2.07      0.87 o
   8   5   6        0.38        0.80      1.23 o
   9   5   6        0.01       -0.76      0.87 o
  -5   6   6        5.20        5.45      1.41 o
  -4   6   6        0.70        0.71      1.11 o
  -3   6   6        5.44        5.25      1.41 o
  -2   6   6        0.06       -0.20      1.21 o
  -1   6   6        0.11       -0.61      1.01 o
   0   6   6        0.00        0.20      1.21 o
   1   6   6        0.36       -1.01      1.01 o
   2   6   6        0.34        1.01      1.21 o
   3   6   6        0.99        1.21      1.31 o
   4   6   6        2.09        2.12      1.41 o
   5   6   6        0.20        0.61      1.31 o
 -15   1   7       10.32        9.58      1.71 o
 -14   1   7        0.44        3.04      1.49 o
 -13   1   7        4.01        3.78      1.21 o
 -12   1   7        1.56       -1.03      1.03 o
 -11   1   7       17.71       13.78      1.57 o
 -10   1   7        6.36        2.35      1.18 o
  -9   1   7        0.01       -0.93      0.93 o
  -8   1   7       99.24      113.41      4.65 o
  -7   1   7        0.68       -0.50      0.79 o
  -6   1   7       60.60       60.64      2.21 o
  -5   1   7       12.44       11.82      1.36 o
  -4   1   7        7.00        6.44      0.92 o
  -3   1   7       17.69       14.03      2.47 o
  -2   1   7        3.64        2.92      1.10 o
  -1   1   7      149.44      171.01      4.68 o
   0   1   7       49.02       50.25      1.86 o
   1   1   7       16.25       16.26      1.14 o
   2   1   7        2.21        3.10      0.75 o
   3   1   7       37.43       33.20      3.08 o
   4   1   7        6.46        5.70      1.25 o
   5   1   7       24.17       24.48      2.12 o
   6   1   7       58.33       71.75      3.60 o
   7   1   7       13.67        9.98      1.03 o
   8   1   7        5.85        6.48      3.13 o
   9   1   7        2.06        1.00      0.89 o
  10   1   7        2.37        1.82      2.12 o
  11   1   7        5.94        3.47      1.14 o
  12   1   7        1.59        2.78      1.23 o
  13   1   7        3.32        2.58      1.67 o
  14   1   7        6.76        4.39      1.57 o
 -14   2   7        0.00       -0.66      1.14 o
 -13   2   7        1.42        2.22      1.21 o
 -12   2   7        3.17        3.33      1.28 o
 -11   2   7        4.93        4.10      1.14 o
 -10   2   7        0.10        1.21      1.92 o
  -9   2   7        0.08        0.10      0.86 o
  -8   2   7       82.56       90.84      3.11 o
  -7   2   7       32.86       36.82      1.75 o
  -6   2   7        5.04        6.31      1.36 o
  -5   2   7       60.87       66.44      2.49 o
  -4   2   7      265.23      308.56      9.66 o
  -3   2   7       25.80       26.40      1.97 o
  -2   2   7       64.74       76.33      2.66 o
  -1   2   7       14.68       18.08      1.16 o
   0   2   7        5.06        4.32      0.73 o
   1   2   7        0.01       -0.64      0.64 o
   2   2   7        2.33        2.36      0.89 o
   3   2   7        4.55        4.45      1.16 o
   4   2   7        0.93       -0.01      1.16 o
   5   2   7       13.64       12.20      1.51 o
   6   2   7       30.11       28.46      2.18 o
   7   2   7       68.46       68.01      2.79 o
   8   2   7        0.56        0.10      0.92 o
   9   2   7        1.44        0.16      0.92 o
  10   2   7       48.43       65.54      2.79 o
  11   2   7        7.42        5.39      1.21 o
  12   2   7       13.92       10.56      1.55 o
  13   2   7        0.56       -1.03      3.33 o
 -13   3   7        0.00       -0.11      1.10 o
 -12   3   7        0.69        0.91      1.41 o
 -11   3   7        0.06       -0.56      0.99 o
 -10   3   7        0.41       -0.22      0.92 o
  -9   3   7        3.77        3.68      1.46 o
  -8   3   7       10.51        9.47      1.24 o
  -7   3   7        1.14        0.44      1.26 o
  -6   3   7      350.01      455.06     10.21 o
  -5   3   7        5.42        5.61      1.19 o
  -4   3   7       46.88       50.30      3.74 o
  -3   3   7       31.77       30.71      1.56 o
  -2   3   7        2.42        0.98      1.26 o
  -1   3   7        5.99        4.99      1.26 o
   0   3   7        2.62        2.87      0.84 o
   1   3   7        2.75        1.47      0.65 o
   2   3   7        2.46        1.44      0.70 o
   3   3   7        4.63        4.20      0.70 o
   4   3   7        0.70       -0.22      0.73 o
   5   3   7        4.86        3.60      1.82 o
   6   3   7        0.02        0.17      0.92 o
   7   3   7       24.74       22.43      2.07 o
   8   3   7       82.88       92.53      3.96 o
   9   3   7      124.58      153.79      5.55 o
  10   3   7       13.05       12.67      1.46 o
  11   3   7        0.91        0.86      1.14 o
  12   3   7        2.95        1.97      1.14 o
 -11   4   7        1.70        0.05      1.08 o
 -10   4   7        0.11        1.97      0.93 o
  -9   4   7       12.50       13.15      1.31 o
  -8   4   7        0.52        0.45      0.86 o
  -7   4   7        7.66        7.78      1.36 o
  -6   4   7       63.25       75.22      3.63 o
  -5   4   7        3.62        3.18      1.36 o
  -4   4   7       11.43       10.65      1.01 o
  -3   4   7       11.78       11.34      2.37 o
  -2   4   7        1.96        1.34      1.46 o
  -1   4   7        1.93        1.85      0.54 o
   0   4   7        2.24        2.80      0.69 o
   1   4   7       15.00       16.54      2.57 o
   2   4   7        3.37        2.01      0.79 o
   3   4   7        0.52        0.70      0.55 o
   4   4   7        0.15        0.14      0.65 o
   5   4   7        4.08        3.94      1.36 o
   6   4   7        2.54        1.82      1.07 o
   7   4   7        0.16       -0.70      1.82 o
   8   4   7       13.78       15.34      1.77 o
   9   4   7        0.69        2.68      0.96 o
  10   4   7        5.28        5.00      1.21 o
  -8   5   7        2.65        3.00      1.12 o
  -7   5   7        6.63        5.73      2.22 o
  -6   5   7       21.66       26.40      1.55 o
  -5   5   7        3.92        3.28      0.67 o
  -4   5   7        5.71        4.64      1.21 o
  -3   5   7        3.32        2.52      0.56 o
  -2   5   7        1.05        0.98      0.48 o
  -1   5   7       13.87       11.73      0.82 o
   0   5   7        4.32        2.76      0.56 o
   1   5   7        9.84        7.67      0.96 o
   2   5   7        0.22       -0.37      0.56 o
   3   5   7       32.48       32.06      1.53 o
   4   5   7       10.09        8.57      0.93 o
   5   5   7        0.03        0.23      0.69 o
   6   5   7        2.58        2.95      2.22 o
   7   5   7        0.26        0.15      0.65 o
 -14   0   8        0.19        0.10      1.82 o
 -13   0   8        0.11       -1.21      1.92 o
 -12   0   8        1.14        0.30      1.62 o
 -11   0   8        6.31        7.27      1.82 o
 -10   0   8        2.89        0.91      1.51 o
  -9   0   8      194.26      212.44      8.92 o
  -8   0   8        0.47        0.71      1.31 o
  -7   0   8       47.72       54.37      3.44 o
  -6   0   8        3.42        1.72      1.21 o
  -5   0   8       22.10       20.81      2.12 o
  -4   0   8        9.24       10.10      2.73 o
  -3   0   8        1.23        2.73      1.72 o
  -2   0   8        1.15        1.21      1.51 o
  -1   0   8       16.69       12.83      1.72 o
   0   0   8        7.19        5.96      1.31 o
   1   0   8        6.92        5.75      1.31 o
   2   0   8        6.28        6.06      1.31 o
   3   0   8       17.35       18.28      1.82 o
   4   0   8        0.85        1.51      1.31 o
   5   0   8      108.26      124.97      7.99 o
   6   0   8      101.19      119.28      7.99 o
   7   0   8       16.75        9.59      2.42 o
   8   0   8        9.46       10.50      2.63 o
   9   0   8        0.03       -0.71      1.21 o
  10   0   8        0.11       -0.50      1.31 o
  11   0   8        0.24       -0.40      1.82 o
  12   0   8        0.01       -1.21      1.62 o
  13   0   8        3.25        4.14      1.92 o
 -13   1   8        0.02        0.81      1.56 o
 -12   1   8        6.09        7.18      1.53 o
 -11   1   8        0.55        2.18      1.28 o
 -10   1   8        5.22        2.42      1.32 o
  -9   1   8        0.00        0.29      1.82 o
  -8   1   8        7.17        9.90      1.52 o
  -7   1   8       11.87       13.22      1.46 o
  -6   1   8       20.08       15.25      1.87 o
  -5   1   8        6.84        7.46      1.06 o
  -4   1   8       34.34       31.37      2.53 o
  -3   1   8        0.55        1.96      1.21 o
  -2   1   8      275.38      334.57      8.60 o
  -1   1   8       79.56       89.69      4.15 o
   0   1   8       22.24       23.68      1.46 o
   1   1   8        9.45       10.07      1.56 o
   2   1   8        9.47        9.43      1.09 o
   3   1   8        1.19        0.18      0.78 o
   4   1   8        3.69        4.13      0.92 o
   5   1   8        0.11       -0.48      0.99 o
   6   1   8        4.78        2.68      1.51 o
   7   1   8        5.28        4.97      1.48 o
   8   1   8       17.37       20.04      3.48 o
   9   1   8        0.62       -1.13      1.28 o
  10   1   8        0.02       -1.14      1.14 o
  11   1   8        3.08        3.46      2.02 o
  12   1   8       10.35       11.73      1.77 o
 -13   2   8        8.41        7.22      1.77 o
 -12   2   8        0.33        1.21      1.28 o
 -11   2   8        0.02        0.45      1.28 o
 -10   2   8        0.23       -0.67      1.46 o
  -9   2   8        2.82        2.30      1.10 o
  -8   2   8        0.07       -0.01      2.73 o
  -7   2   8        0.05       -0.01      0.99 o
  -6   2   8       23.44       25.42      3.18 o
  -5   2   8        7.35        8.27      1.68 o
  -4   2   8      187.37      231.69      8.30 o
  -3   2   8       96.31      110.08      5.82 o
  -2   2   8       24.92       23.07      1.71 o
  -1   2   8        3.33        2.14      0.82 o
   0   2   8       34.89       45.40      1.92 o
   1   2   8        3.47        3.75      0.92 o
   2   2   8        9.73        8.83      1.67 o
   3   2   8        0.53        2.26      0.80 o
   4   2   8        0.18        0.88      0.82 o
   5   2   8        1.69       -0.48      1.01 o
   6   2   8        0.21        1.69      2.12 o
   7   2   8        0.23        0.03      1.14 o
   8   2   8       31.12       28.84      3.33 o
   9   2   8        1.49        2.61      1.23 o
  10   2   8        5.01        5.94      3.43 o
  11   2   8       56.30       64.03      3.59 o
  12   2   8        0.01       -1.28      1.28 o
 -11   3   8        4.81        7.89      1.49 o
 -10   3   8        0.02        0.05      1.07 o
  -9   3   8        5.27        5.71      1.14 o
  -8   3   8        4.08        4.15      1.03 o
  -7   3   8       71.32       84.46      3.11 o
  -6   3   8        3.91        2.17      1.77 o
  -5   3   8       33.01       37.74      2.92 o
  -4   3   8        3.83        4.71      1.41 o
  -3   3   8        4.28        1.45      0.82 o
  -2   3   8       20.46       18.38      1.45 o
  -1   3   8        0.95        0.87      1.06 o
   0   3   8        1.93        2.51      1.01 o
   1   3   8        0.26        0.07      0.81 o
   2   3   8        7.30        6.03      1.02 o
   3   3   8        7.56        8.16      1.31 o
   4   3   8        0.66        0.29      0.76 o
   5   3   8        2.74        2.53      1.62 o
   6   3   8        0.46       -0.47      0.96 o
   7   3   8       19.41       18.50      2.11 o
   8   3   8       22.21       21.33      2.33 o
   9   3   8        5.80        2.68      1.72 o
  10   3   8        0.34       -0.77      2.07 o
  -9   4   8        2.91        4.41      1.16 o
  -8   4   8        1.54        3.11      1.87 o
  -7   4   8       15.13       13.36      2.17 o
  -6   4   8        0.40        2.87      1.50 o
  -5   4   8       11.13       11.77      2.17 o
  -4   4   8        1.58        0.94      1.01 o
  -3   4   8        0.07       -0.67      0.67 o
  -2   4   8        0.00       -0.61      0.80 o
  -1   4   8        0.07        0.14      0.91 o
   0   4   8        0.39       -0.23      1.16 o
   1   4   8        5.59        5.01      0.97 o
   2   4   8       46.86       41.57      1.89 o
   3   4   8        0.87       -0.32      0.76 o
   4   4   8        4.80        2.69      1.16 o
   5   4   8        3.18        2.86      1.72 o
   6   4   8        0.04       -0.28      0.87 o
   7   4   8        2.79        1.92      3.33 o
   8   4   8        4.64        4.17      1.32 o
  -5   5   8        1.78        0.19      0.85 o
  -4   5   8        7.73        4.09      0.81 o
  -3   5   8        3.01        1.72      1.26 o
  -2   5   8        0.15        0.50      1.11 o
  -1   5   8        0.35        0.31      0.81 o
   0   5   8        1.88        1.13      1.82 o
   1   5   8        0.39        1.04      1.11 o
   2   5   8        6.69        5.86      0.80 o
   3   5   8        0.38        0.54      0.73 o
   4   5   8        2.94        1.75      0.81 o
 -12   1   9        0.97        1.54      1.32 o
 -11   1   9        0.00       -0.39      1.35 o
 -10   1   9        0.20       -0.29      1.10 o
  -9   1   9        0.20        0.66      1.14 o
  -8   1   9        6.64        4.33      1.18 o
  -7   1   9       24.51       23.30      4.09 o
  -6   1   9       21.12       18.28      2.23 o
  -5   1   9        3.96        1.25      1.42 o
  -4   1   9        0.15        1.04      2.47 o
  -3   1   9       86.45      105.23      4.89 o
  -2   1   9        0.34        0.92      1.21 o
  -1   1   9       39.78       42.74      2.07 o
   0   1   9        0.28        0.76      1.31 o
   1   1   9        4.87        1.67      1.36 o
   2   1   9        0.02        0.77      0.91 o
   3   1   9        0.01        0.86      0.86 o
   4   1   9        0.32       -0.56      1.06 o
   5   1   9        5.29        3.63      1.10 o
   6   1   9        3.52        3.61      1.52 o
   7   1   9        0.24        1.71      1.45 o
   8   1   9       24.93       24.21      5.76 o
   9   1   9        0.27        0.11      2.52 o
  10   1   9        0.15       -1.53      2.31 o
  11   1   9        2.45        4.89      2.01 o
 -11   2   9        0.08       -1.55      1.55 o
 -10   2   9        0.98       -0.25      1.43 o
  -9   2   9        1.47        0.83      1.21 o
  -8   2   9        0.43       -1.07      1.07 o
  -7   2   9        0.60        0.32      1.87 o
  -6   2   9        3.10        3.60      2.32 o
  -5   2   9        1.89        3.30      1.61 o
  -4   2   9        0.00        0.60      2.42 o
  -3   2   9       38.51       36.48      2.13 o
  -2   2   9       11.77       11.00      1.82 o
  -1   2   9       43.96       42.64      4.55 o
   0   2   9        8.75       10.11      1.35 o
   1   2   9       37.74       42.53      2.06 o
   2   2   9        0.83       -0.58      0.90 o
   3   2   9        0.66        0.67      0.87 o
   4   2   9        0.00        0.29      0.87 o
   5   2   9        0.98        0.60      0.92 o
   6   2   9        0.26       -0.55      0.92 o
   7   2   9        1.32        0.42      1.38 o
   8   2   9        0.58       -0.72      1.41 o
   9   2   9        1.52       -1.22      1.67 o
  10   2   9        2.79        3.34      2.18 o
  -9   3   9        0.39       -0.20      1.19 o
  -8   3   9        2.28        1.96      1.40 o
  -7   3   9        2.38        0.89      2.22 o
  -6   3   9       13.58        8.70      1.87 o
  -5   3   9        5.85        5.37      1.71 o
  -4   3   9       44.64       53.30      2.74 o
  -3   3   9        0.01        0.00      0.99 o
  -2   3   9        2.44        3.23      1.02 o
  -1   3   9        1.07        0.88      0.87 o
   0   3   9        0.61        0.58      0.95 o
   1   3   9        3.21        4.42      1.12 o
   2   3   9        9.80        8.58      2.02 o
   3   3   9        5.30        4.09      0.97 o
   4   3   9       12.57       10.99      1.36 o
   5   3   9        2.54        2.99      1.19 o
   6   3   9        0.11        0.30      1.12 o
   7   3   9        0.06       -0.31      0.99 o
   8   3   9        6.33        3.38      1.67 o
  -6   4   9        0.09       -0.61      1.02 o
  -5   4   9       77.26      105.67      4.69 o
  -4   4   9       31.44       35.04      2.08 o
  -3   4   9       28.15       31.08      1.94 o
  -2   4   9        6.44        5.24      1.02 o
  -1   4   9        0.01        0.26      1.08 o
   0   4   9        0.05        0.08      0.84 o
   1   4   9        0.21       -0.24      0.90 o
   2   4   9        6.11        3.85      1.08 o
   3   4   9        2.13        2.85      1.16 o
   4   4   9        0.08        0.94      0.93 o
   5   4   9        0.00       -0.45      0.86 o
 -10   0  10        0.19       -1.21      1.92 o
  -9   0  10        0.12       -0.10      1.82 o
  -8   0  10        0.00        2.32      2.12 o
  -7   0  10       21.51       11.41      3.13 o
  -6   0  10       16.22       13.73      3.43 o
  -5   0  10        0.00       -0.50      2.42 o
  -4   0  10        0.16        0.81      2.32 o
  -3   0  10        4.24        3.53      1.82 o
  -2   0  10       11.59       10.60      2.12 o
  -1   0  10       91.80      126.21      6.37 o
   0   0  10       49.04       67.70      3.94 o
   1   0  10       17.80       17.17      2.52 o
   2   0  10       24.93       27.37      2.83 o
   3   0  10        0.04       -1.31      1.31 o
   4   0  10        0.01        0.61      1.51 o
   5   0  10        0.01       -1.41      1.51 o
   6   0  10        0.60       -1.21      1.62 o
   7   0  10       20.13       15.96      2.42 o
   8   0  10        0.12       -0.30      3.23 o
   9   0  10        1.94        1.41      2.93 o
  -9   1  10        0.06        0.63      1.39 o
  -8   1  10        6.78        6.09      2.73 o
  -7   1  10        1.72       -0.92      1.64 o
  -6   1  10       12.36       11.56      2.28 o
  -5   1  10        7.42        3.95      2.11 o
  -4   1  10        2.08        2.95      1.70 o
  -3   1  10        0.43        0.24      1.92 o
  -2   1  10       22.90       22.50      1.82 o
  -1   1  10       25.51       28.82      1.98 o
   0   1  10       69.88       79.39      3.25 o
   1   1  10        0.01        0.25      1.03 o
   2   1  10        0.91       -0.63      1.19 o
   3   1  10        0.09       -0.55      1.18 o
   4   1  10        1.40        1.26      1.36 o
   5   1  10        0.07       -0.56      1.82 o
   6   1  10        1.24        1.62      1.14 o
   7   1  10        2.50        1.78      1.18 o
   8   1  10        0.66        0.48      4.09 o
  -8   2  10        0.00        1.34      2.10 o
  -7   2  10        3.31        4.20      2.10 o
  -6   2  10       10.09        9.39      3.23 o
  -5   2  10        2.23        0.60      1.52 o
  -4   2  10        2.73        4.06      2.57 o
  -3   2  10        1.41        0.56      1.36 o
  -2   2  10       22.74       17.96      1.82 o
  -1   2  10        0.59        0.63      1.24 o
   0   2  10        1.35        1.06      1.77 o
   1   2  10        0.12        0.45      1.16 o
   2   2  10       11.94        8.36      1.46 o
   3   2  10        3.99        3.28      1.28 o
   4   2  10        0.18        1.14      1.18 o
   5   2  10        5.89        6.23      2.83 o
   6   2  10        0.01       -0.54      1.10 o
   7   2  10        0.12        0.68      1.25 o
  -6   3  10        3.81        3.11      1.48 o
  -5   3  10        5.95        4.53      1.82 o
  -4   3  10        1.30        0.46      2.07 o
  -3   3  10        0.70       -0.10      2.02 o
  -2   3  10       15.67       20.30      1.62 o
  -1   3  10        0.05        0.76      1.02 o
   0   3  10        0.47       -0.39      0.99 o
   1   3  10        1.91        1.06      2.37 o
   2   3  10        2.74        1.78      1.18 o
   3   3  10        0.00        0.97      3.13 o
   4   3  10        0.39        0.47      1.14 o
   5   3  10        5.08        6.38      2.12 o
  -6   1  11        0.55        0.78      1.87 o
  -5   1  11        6.48        5.50      1.58 o
  -4   1  11        1.00        0.96      2.12 o
  -3   1  11        3.00        3.42      1.45 o
  -2   1  11        8.03        6.01      1.52 o
  -1   1  11       21.17       21.61      2.00 o
   0   1  11       15.81       11.62      1.84 o
   1   1  11        1.81        2.15      1.32 o
   2   1  11       13.85       14.37      2.57 o
   3   1  11        0.40        0.89      1.43 o
   4   1  11        0.02        1.51      1.25 o
  -4   2  11        0.98       -0.91      1.18 o
  -3   2  11        4.22        4.08      2.27 o
  -2   2  11        1.25       -0.27      2.17 o
  -1   2  11        1.56        0.05      1.36 o
   0   2  11        0.03        0.60      2.02 o
   1   2  11        0.01       -1.11      1.28 o
   2   2  11        9.32        5.88      1.45 o
 
